# Supplementary material for: Phylogenetic Analyses and GAGA-Motif Binding Studies of BBR/BPC Proteins Lend to Clues in GAGA-Motif Recognition and a Regulatory Role in Brassinosteroid Signaling
Source: Front Plant Sci. 2019 Apr 16;10:466. doi: 10.3389/fpls.2019.00466 (PMC6477699; doi:10.3389/fpls.2019.00466)
Supplement: TABLE S1 — List of 83 BPC-domain sequences used for the cladogram. [file Table_1.XLS]

## Sheet: Tabelle1
>At1g14685
-NGVSMDISGLPVPICTCTGAPQQCYRWGCGGWQSACCTTNISMHPLPMSTKRRGARISGRKMSQGAFKKVLEKLASDG-FNFGNPIDLKSHWARHGTNKFVTIR
>At2g01930
-NGVSMDISGLPVPVCTCTGTPQQCYRWGCGGWQSACCTTNISVYPLPMSTKRRGARISGRKMSQGAFKKVLEKLSTEG-YSFGNAIDLKSHWARHGTNKFVTIR
>At1g68120
-NGVSMDIGGLPVPVCSCTGMPQQCYRWGCGGWQSACCTTNVSMYPLPVNTKRRGARIAGRKMSQGAFRKVLEKLSSDG-FDFSNPIDLKSHWAKHGTNKFVTIR
>HvBBR_BPC
-NGIDFDISRIPTPVCSCTGAPQQCYRWGAGGWQSACCTTSISTYPLPMNTKRRGARIAGRKMSQGAFKKVLEKLAGEG-YNLNNPIDLKTFWAKHGTNKFVTIR
>OsBBR-B
-NGIDLDLSRIPTPICSCTGAPQQCYRWGAGGWQSACCTTTISTYPLPMSTKRRGARIAGRKMSHGAFKKVLEKLAGEG-YNLNNPIDLKTFWAKHGTNKFVTIR
>ZmBBR_BPC3
-NGIELDLANLPTPVCSCTGTPQQCYRWGAGGWQSACCTTAISTYPLPMSTKRRGARIAGRKMSQGAFKKVLEKLAGEG-YNLVNPIDLKTFWAKHGTNKFVTIR
>ZmBBR_BPC2
-NGIELDLANIPTPVCSCTGAPQQCYRWGAGGWQSACCTTSISTYPLPMSTKRRGARIAGRKMSQGAFKKVLEKLAGEG-YNLANPIDLKTFWAKHGTNKFVTIR
>SbBBR_BPC1
-NGIELDLATIPTPVCSCTGAPQQCYRWGPGGWQSACCTTSISTYPLPMSTKRRGARISGRKMSQGAFKKVLEKLAGEG-YNLANPIDLKTFWAKHGTNKFVTIR
>ZmBBR_BPC4
-NGIELDLANIPTPVCSCTGAPQQCYRWGAGGWQSACCTTFISTYPLPMNTKRRGARIAGRKMSQGAFKKVLEKLAGEG-YNLVNPIDLKTFWAKHGTNKFVTIR
>SbBBR_BPC3
-NGIELDLANIPTPVCSCTGSPQQCYRWGAGGWQSACCTTSISMYPLPMSTKRRGARISGRKMSHGAFKKVLEKLAGEG-YNLANPINLKTFWAKHGTNKFVTIR
>Elaeis1
-NGIDLDISGIPTPICSCTGTPQQCYRWGVGGWQSACCTTSISMYPLPMSTKRRGARIAGRKMSQGAFKKVLEKLAGEG-YNLSNPIDLKTYWAKHGTNKFVTIR
>GmGAGA-BP
-NGIDMDISSIPIPVCSCTGAPQQCYKWGSGGWQSACCTTGMSVYPLPMSTKRRGARIAGRKMSIGAFKKVLEKLAAEG-YNFSNPIDLRTYWAKHGTNKFVTIR
>VvBBR_BPC2
-NGIDMDISGIPIPVCSCTGAPQQCYRWGSGGWQSACCTTGMSIYPLPMSTKRRGARIAGRKMSLGAFKKVLEKLAAEG-YNFSNPIDLRTHWAKHGTNKFVTIR
>LjBBR_BPC1
-NGIDMDISSIPIPVCSCTGAPQQCYRWGSGGWQSACCRTGMSMYPLPMSTKRRGARIAGRKMSIGAFKKVLEKLAAEG-YNFSNPIDLKTYWTKHGTNKFVTIR
>Artemisia1
-NGIDMDISGIPIPVCSCTGSPQQCYRWGAGGWQSACCTTTISMYPLPMSTKRRGARIAGRKMSQGAFKKVLEKLASEG-YNFANAIDLRTYWAKHGTNKFVTIR
>AaBBR_BPC2
-NGIDMDISGIPIPVCSCTGVQQQCYRWGSGGWQSACCTTTISMYPLPMSTKRRGARIAGRKMSQGAFKKVLEKLASES-YNFANAIDLRLHWAKHGTNKFVTIR
>CiBBR_BPC1
-NGIDMDISGIPIPVCSCTGVPQQCYRWGAGGWQSACCTTTISMYPLPMSTKRRGARIAGRKMSQGAFKKVLEKLGSES-YNFANAIDLRAHWAKHGTNKFVTIR
>AfBBR_BPC1
-NGIDFDISGIPIPVCSCTGIPQQCYRWGCGGWQSACCTTSISVYPLPMSTKRRGARIAGRKMSQGAFKKVLEKLAAEG-YNLSNPIDLRTHWAKHGTNKFVTIR
>NtBBR_BPC1
-NGIDMDISGIPIPVCSCTGAPQQCYRWGCGGWQSACCTTSISMYPLPMSTKRRGARIAGRKMSQGAFKKVLEKLAAEG-YSFANPIDLRTHWAKHGTNKFVTIR
>SlBBR_BPC1
-NGIDMDISVIPIPVCSCTGSPQQCYRWGCGGWQSACCTTSISMYPLPMSTKRRGARIAGRKMSQGAFKKVLEKLAAEG-YNFANPIDLRTHWAKHGTNKFVTIR
>StBBR_BPC1
-NGIDMDISVIPIPVCSCTGSPQQCYRWGCGGWQSACCTTSISMYPLPMSTKRRGARIAGRKMSQGAFKKVLEKLAAEG-YNFANPIDLRTHWAKHGTNKFVTIR
>VvBBR_BPC1
-NGIDMDISGIPIPVCSCTGNPQQCYRWGCGGWQSACCTTSISMYPLPMSTKRRGARIAGRKMSQGAFKKVLEKLAAEG-YNFANPIDLRRHWAKHGTNKFVTIR
>PtBBR_BPC1
-NGIDMDISGIPIPTCSCTGTPQQCYRWGCGGWQSACCTTNVSVYPLPMSTKRRGARIAGRKMSQGAFKKVLEKLAAEG-YNFANPIDLRTHWARHGTNKFVTIR
>PtBBR_BPC2
-NGIDMDISGIPIPVCSCTGIPQQCYRWGCGGWQSACCTTNVSMYPLPMSTKRRGARIAGRKMSQGAFKKVLEKLAAEG-YNFANPIDLRTHWARHGTNKFVTIR
>Glycine1
-NGIDMDISDLPIPVCSCTGAPQQCYRWGCGGWQSACCTTNVSIYPLPMSMKRRGARIAGRKMSQGAFKKVLEKLAAEG-YNFANPIDLKTHWARHGTNKFVTIR
>LjBBR_BPC2
-NGIDMDISGLPVPVCSCTGSPQQCYRWGCGGWQSACCTTNVSIYPLPMSIKRRGARIAGRKMSQGAFKKVLEKLAAEG-YNFANPIDLRTHWARHGTNKFVTIR
>PtBBR_BPC8
-NGINMDISVIPIPVCSCTGNPQQCYRWGCGGWQSACCTTCISVYPLPMSTKRRGARIAGRKMSLGAFKKVLEKLAGEG-YDFSNPIDLRTHWAKHGTNKFVTIR
>PtBBR_BPC9
-NGINMDISVIPIPVCSCTGNPQQCYRWGCGGWQSACCTTCISVYPLPMSMKRRGARIAGRKMSLGAFKKVLEKLAGEG-YDFSNPIDLRTHWAKHGTNKFVTIR
>PtBPC10
-NGINMDMSVVPIPVCSCTGNAQQCYRWGCGGWQSACCTTCISMYPLPMSTKRRGARIAGRKMSSGAFKKVLEKLADEG-YDFSNPIDLRTHWAKHGTNKFVTIR
>PtBPC11
-NGISMDISLFPIPVCSCTGTPQQCYRWGCGGWQSACCTTCISVHPLPMSMKRRGARIAGRKMSLGAFKKVLEKLAGEG-YDFSNAIDLRTHWAKHGTNKFVTIK
>TpBBR_BPC1
-NGANMDISDIPTPVCSCTGTPQQCYRWGSGGWQSACCTTGMSVYPLPMSTKRRGARIAGRKMSIGAFKKVLEKLTAEG-YDFSSPIDLRSYWAKHGTNKFVTIR
>OsBBR-C
-NGIDLDLSRIPTRICSCTGAPQQRYRWGAGGWQSACCTTTVSTYPLPMSMKPRGARIAGRKMSHGAFKKVLEKLASEG-YNLNNPIDLKTFWAKHGTNKFVTIR
>SlBBR_BPC5
-NGINMDISVIPIPICSCTGAAQQCYRWGCGGWQSACCTTNLSSYPLPMNVKRRGSRIAGRKMSLGAFKKVLEKLASEG-YNFSNPIDLKPHWARHGTNKFVIIR
>CO362400
-LMEFFDISTMPIPVCTCTGVAQQCYRWGNGGWQSACCTTSISMYPLPMNPNRRGARVAGRKMSGGAFRKLLERLGAEG-FNLNYPIDLKSYWAKHGTNKFVTIR
>PsBBR_BPC1
-NGIVFDISAMPIPVCTCTGVAQQCYRWGNGGWQSACCTTSISMYPLPMNPNRRGARVAGRKMSGGAFRKLLERLGAEG-YNLNYPIDLKSYWAKHGTNKFVTIR
>PsBBR_BPC3
-NKITFDTSALPIPVCSCTGVPQQCYRWGSGGWQSACCTTSISIYPLPLNPNKRGARLGGRKMSGGAFAKLLARLIADG-YSLEYPVDLKNHWAKHGTNRYIRIQ
>Ptaeda2
-LPITFDASALPIPVCSCTGVPQQCYRWGSGGWQSACCTTSISMYPLPMNPNKRGARLGGRKMSGGAFAKLLARLIADG-YSLEYPVDLKNHWAKHGTNRYIRIQ
>At2g21240
-NLVTFDETTMPVPMCSCTGSTRQCYKWGNGGWQSSCCTTTLSQYPLPQMPNKRHSRMGGRKMSGNVFSRLLSRLSAEG-YDLSCPVDLKDYWARHGTNRYITIK
>At4g38910
-VLVTFDEMTMPVPMCTCTGTARQCYKWGNGGWQSSCCTTTLSEYPLPQMPNKRHSRVGGRKMSGSVFSRLLSRLAGEG-HELSSPVDLKNYWARHGTNRYITIK
>PtBBR_BPC3
-NLINFDETTMTAPVCSCTGVPRQCYKWGSGGWQSACCTTTMSSYPLPQLPNKRRARVGGRKMSGNVFTRLLSRLAAEG-HDLSIPLDLKDYWARHGTNRYITIK
>PtBBR_BPC4
-NLINFDETTMPAPVCSCTGVPRQCYKWGSGGWQSACCTTTMSSYPLPQMPNKRHARIGGRKMSGNVFTRLLSRLAAEG-HDLAIPLDLKDYWARHGTNRYITIK
>VvBBR_BPC4
-NLVTFDESTMPVPVCSCTGVPRQCYKWGNGGWQSSCCTTTLSSYPLPQMPNKRHARMGGRKMSGSVFTRLLSRLAAEG-HDLSMPLDLKDYWAKHGTNRYIIIK
>LjBBR_BPC3
-NLIAFDGTIMPVPVCTCTGIARQCYKWGNGGWQSSCCTTTLSVYPLPQLPNKRHARIGGRKMSGSVFTRLLSKLASEG-HDISIPLDLKNYWARHGTNRYITIK
>Centaurea2
-DQISFDESTMPIPICSCTGVARQCYKWGSGGWQSSCCTTTLSVYPLPQMPNKRHSRMGGRKMSGTVFTRLISRLASQG-HDLSAPVDLKNYWAKHGTNRYITIK
>HaBBR_BPC1
-DQISFDESTMPIPICSCTGVARQCYKWGSGGWQSSCCTTTLSVYPLPQMPNKRHSRMGGRKMSGTVFTRLIGRLASQG-HDLSAPVDLKNYWANHGTNRYITIK
>At5g42520
-NQVVYDETTMPPPVCSCTGVLRQCYKWGNGGWQSSCCTTTLSMYPLPALPNKRHARVGGRKMSGSAFNKLLSRLAAEGHHDLSNPVDLKDHWAKHGTNRYITIK
>Nicotiana4
-NQVAFDETTMPVPVCSCTGVLRPCYKWGNGGWQSSCCTTNLSMYPLPAVPNKRHARIGGRKMSGSAFTKLLSRLAAEG-HDLSNPVDLKNHWAKHGTNRYITIK
>SlBBR_BPC4
-NQVAFDETTMPVPVCSCTGVLRPCYKWGNGGWQSSCCTTNLSMYPLPAVPNKRHARIGGRKMSGSAFTKLLSRLAAEG-HDLSNPVDLKNNWAKHGTNRYITIK
>StBBR_BPC3
-NQVAFDETTMPVPVCSCTGVLRPCYKWGNGGWQSSCCTTNLSMYPLPAVPNRHARIGGRKMSGSAFTKLLSRLAAEG-HDLSNPVDLKNNWAKHGTNRYITIK
>PtBBR_BPC6
-NQVAFDETTMPAPVCSCTGVFRQCYKWGNGGWQSSCCTTTLSMYPLPAVPNKRHARVGGRKMSGSAFSKLLSRLAAEG-QDLSNPVDLKDHWAKHGTNRYITIK
>VvBBR_BPC6
-NQVTFDESTMPAPVCSCTGVLRQCYKWGNGGWQSSCCTTTLSMYPLPAVPNKRHARVGGRKMSGSAFNKLLSRLAAEG-HDLSIPVDLKDHWAKHGTNRYITIK
>Glycine2
-LQVAYDESTMPAPVCSCTGVLRQCYKWGNGGWQSACCTTTLSMYPLPAVPNKRHARVGGRKMSGCAFNKLLSRLAAES-HDLSNPVDLKDHWAKHGTNRYITIK
>NtBBR_BPC3
-NQVSFDESTMPVPVCSCTGDLRPSYKWGNGGWQSSCCTNNLSMYPLPMLPNKRHARIGGRKMSGSAFTKLLSRLAAEG-HDLSNPVDLKDNWAKHGTNRYITIK
>TpBBR_BPC3
-NEVVFDETTMSAPVCSCTGVLRQCYKWGNGGWQSSCCTTNLSMYPLPALPNKRHARIGGRKMSGSAFNKLLSRLTSEG-HDLSNPVDLKENWAKHGTNRYITIK
>TpBBR_BPC6
-NEVVFDETTMSAPVCSCAGVLRQCYKWGNGGWQSSCCTTNLSMYPLPALPNKRHARIGGRKMSGSAFNKLLSRLTSEG-HDLSNSVDLKENWAKHGTNRYITIK
>CiBBR_BPC2
-NHIAFDETTMPIPVCSCTGVFRPCYKWGNGGWQSSCCTTTMSMHPLPSLPNKRHARVGGRKMSGSVFNKLISRLAAEG-HDLSNPVDLKEHWAKHGTNRYITIK
>TpBBR_BPC5
-NRVAYDETMMPVPVCSCTGVMRPCYKWGNGGWQSSCCTTNMSVYPLPAVPNKRHARVGGRKMSGSAFNKLINRLAEEG-YDLSSPVDLKDNWAKHGTNRYITIK
>OsBBR-D
-NQVAFDDSTMPAPACSCTGKLRQCYKWGNGGWQSSCCTMNISMYPLPVMPNKRHARMGGRKMSGGAFTKLLSRLAAEG-HDLSTPVDLKDHWAKHGTNRYITIR
>ZmBBR_BPC1
-NQVVFDESTMPAPACSCTGELHQCYKWGSGGWQSSCCTMNMSMHPLPVMPNRRHARMGGRKMSGGAFAKLLSRLAAEG-HDLSTPVDLKDHWAKHGTNRYITIR
>SbBBR_BPC2
-NQVAFDESTMPAPACSCTGELHQCYKWGNGGWQSSCCTTNMSMYPLPVMPNRRHARMGGRKMSGGAFTKLLSRLAAEG-HDLSIPVDLKDHWAKHGTNRYITIR
>HvBBR2
-NQVSFDESSMPAPACSCTGVLRQCYKWGNGGWQSSCCTMSMSLYPLPVMPNKRHARMGGRKMSGSAFTKLLSRLAAEG-HDLSASGDLKDHWAKHGTNRVITIP
>Elaeis2
-NQVTFDEATMPTPVCSCTGKYQQCYKWGNGGWQSACCTTTLSMYPLPVMPNKRHTRMGGRKMSGGAFRKLLSRLAAEG-HDLLQPVDLKDHWAKHGTNRYITIK
>StBBR_BPC4
-DQIQFDESTMPIPVCTCTGIPRQCYKWGSGGWQSSCCTTYLSEYPLPQLPNKRHARLGGRKMSGSVFSRLLTRFAVAD-RDLSMPIDLKTYWAKHGTNRYITIK
>AaBBR_BPC3
-NQVNFDESAMPVPVCSCTGAPQPCYRWGSGGWQSACCTTTMSMYPLPQLANKRYSRVGGRKMSGGAFTKLLTRLSSEG-YDLSSQLDLKDHWAKHGTNRYSTVK
>HaBBR_BPC2
-NQVNFDETAMPVPVCSCTGVPQPCYRWGSGGWQSACCTTTMSMYPLPLVTNKRYSRVGGRKMSGGAFTKLLTRLASEG-YDLSTPLDLKDHWAKHGTNRYSKLK
>Triphysar2
-NQINFDDSAMPVPVCTCTGSPQPCYRWGNGGWQSACCTTTISMYPLPQVANKRYSRVGGRKMSGSAFSKLLNRLAAEG-YDFSAPLDLKEHWAKHGTNRYSTVK
>Triphysar4
-NQINFDDSAMPVPVCTCTGSPQPCYRWGNGGWQSACCTTPISMYPLPQVANKRSRVGGRKMSGSAFSKLLNRLAAEG-YDFSAPLDLKEPWGKYGTNR
YSPVK
>NtBBR_BPC2
-NQINFDESAMPVPVCSCTGTPQPCYKWGHGGWQSACCTTTISMYPLPQISNKRYSRVGGRKMSGGAFSKLLNRLAGQG-YDLSVPLDLKDHWAKHGTNRYSTLK
>SlBBR_BPC2
-LKINFDDSAMPVPVCSCTGTPQPCYKWGHGGWQSACCTTTISMYPLPQISNKRYSRVGGRKMSGGAFSKLLNRLAAQG-YDLSIPLDLKDHWAKHGTNRYSTLK
>StBBR_BPC2
-FQINFDESAMPVPVCSCTGTPQPCYKWGHGGWQSACCTTTISMYPLPQISNKRYSRVGGRKMSGGAFSKLLNRLAAQG-YDLSIPLDLKDHWAKHGTNRYSTLK
>Helianthu3
-NQVNFDETAMPVPVCSCTGVPQPCYRWGSGGWQSACCTTTMSMYPLPLVTNKRYSRVGGRKMSGGAFTKLLTRLASEG-YDLSTPLDLKDIGANMVLT--ATSN
>P_patens
-RIFRSQTVPTPIPYCSCTGMNQQCYRWGNGGWQSACCTTLISMFPLPLNPKKRGSRLAGRKMSAGAFDKLLEKLVSEG-VNINLPVDLREHWAKHGTNRYVTLR
>M_polymorp
-EEIYVENVRYPIPHCSCTGVKQQCYRWGNGGWQSSCCTTMISMYPLPMNPTKRGSRLAGRKMSAGAFEKLLEKLALEG-VNVNYPVDLKDHWAKHGTNRYVTLR
>PsBBR_BPC2
-KSCVVYNPSMPIPYCSCTGANQPCYRWGNGGWQSACCTTMMSMYPLPMNPNKKGYRFPGRKMSAGAFQKLLVRLSLQG-IDVTKPIDLKEHWAKHGTNRYVTIK
>Adiantum
-QKDLNFTVTTPIPYCSCTGSSQPCYRWGNGGWQSACCTNTLSVHPLPMNPLKRGYRLPGRKMSAGAFQKLVKRLTQEG-VDLSQPIDLKNYWAKHGTNRYITIK
>SmBBR_BPC1
-AESSTTRKYYPAPFCSCTGTNQQCYRWGNGGWQSACCTTKISMYPLPMNPKKKGSRVAGRKMSAGAFMKLLDRLTAEG-VDVNSSVDLRPHWAKHGTNRYVTIK
>At2g35550
-DISSFDTSGVPPPVCSCTGVSRVCYKWGMGGWQSSCCTISISTYPLPMSTTRPGARLAGRKMSNGAYVKLLARLADEG-YDLSHPLDLKNHWARHGTNKFVTIK
>PtBBR_BPC7
-GKINFDPSGVPSPFCSCTGMPRVCYKWGAGGWQSSCCTDSISEHPLPMSSTRPGVRMAGRKMSNGAYVKLLLKLSAES-YNLSHPLDMKNHWARHGTNKFVTIK
>AfBBR_BPC2
-DGTTIDFSQMPSPVCSCTGAFRQCYRWGAGGWQSSCCTTSISEYPLPMSSSRPGARMAGRKMSNGAYGKLLQRLAADG-YDFSDAVDLKDHWAKHGTNKFVTIK
>Centaurea1
-DESNFDFSNVPPPVCSCTGVARQCHKCGISGWQSSCCNSRMSVFPLPMSPWRPGARVGGRKMSHSAYRKLLCKLASEG-HNLSHPVDLKAHWAKLGTNNFVTIK
>CV734787
-YVPPYDLASTPVPFCSCTGTKRQCYRWGSGGWQSSCCTTFLSAYPLPVNHARRNSRVAGRKMSGGAFKKLLDRLAGTG-VDVTQPIDLKNHWAKHGTNKYVTVR
>Ptaeda1
-NGIFLIFQLCLFLFALALEWLNNVTGGGNGGWQSACCTTSISMYPLPMNPNRRGARVAGRKMSGGAFRKLLERLGAEG-FNLNYPIDLKSYWAKHGTNKFVTIR
>SlBBR_BPC3
YGRASADFSGLPQPFCSCTGVSRRCYKCG-GGWQSSCCTTSLSEYPLPFNPSKPGNRKAGRKMSNGAYNKLLCTLATEG-HDLSNPVDLKDHWAKHGSNKFITLK
