# Supplementary material for: Phylogenetic Analyses and GAGA-Motif Binding Studies of BBR/BPC Proteins Lend to Clues in GAGA-Motif Recognition and a Regulatory Role in Brassinosteroid Signaling
Source: Front Plant Sci. 2019 Apr 16;10:466. doi: 10.3389/fpls.2019.00466 (PMC6477699; doi:10.3389/fpls.2019.00466)
Supplement: TABLE S2 — List of 68 full-length BBR/BPC protein sequences used for the phylogram. [file Table_2.XLS]

## Sheet: full length
>P_patens	MDVDWESSCLHSKSASSIEIMDIIAERDAALMEKSTALAEKMAAYAERDAAILQRDIASADRDAAILTRDAALAALARLERKSSGRGRRPSQTALDESMHGSKLLQRMDLAEHSAFSSEFHPTAANPSHSGIMLLDPDSAHLQGVHRFSRDKESQIEIFVRTKRKATEMAEATHRGKHPRAAPKKSRNWPVTHQGQQPVQERESQAQVANEEEGGQIREPELVSSRIFRSQTVPTPIPYCSCTGMNQQCYRWGNGGWQSACCTTLISMFPLPLNPKKRGSRLAGRKMSAGAFDKLLEKLVSEGVNINLPVDLREHWAKHGTNRYVTLR
>M_polymorpha	MFCRHHTDAAVRKLITMIAERDAAILERNSAIAEKVAAREERDTALLQRDMAYADRDSAIEERDAAVAALEIAMTDRNILEKRVATKDSKLFQSFSMTKNCTLLGAIQPSSLSTSRFSSIVAEQSDLCRNGSSKEDQVGLSRKRKIVVKSTLDRTLRTKRSYLSANEERGHEIGDGEETDHYARSKEEIYVENVRYPIPHCSCTGVKQQCYRWGNGGWQSSCCTTMISMYPLPMNPTKRGSRLAGRKMSAGAFEKLLEKLALEGVNVNYPVDLKDHWAKHGTNRYVTLR
>P_sitchensis_1 (PsBBR/BPC1)	MDDDGRLDIRHWDTLEQSVKDHPGLKFMSVLAERDAAILERNTAFSEKKAAFAEKETAIFQRDVAYADRNTAILERDAAAAALDYARDGGWNGQRSLSCGTLSNAKILQVLAENPTFSAREYQTMRPINVAYPAPVLEAPPYEEPQKTAKRTSKKKDGEKESPSKRKSDGSEPKSLRQKKQRKPSVTTEEGLNGEVTVVKKEQKNLDVVINGIVFDISAMPIPVCTCTGVAQQCYRWGNGGWQSACCTTSISMYPLPMNPNRRGARVAGRKMSGGAFRKLLERLGAEGYNLNYPIDLKSYWAKHGTNKFVTIR
>P_sitchensis_2 (PsBBR/BPC2)	MDDEDRKGVHPALNDEPLDEKCLKDYAMLRLISAKTERDAVIRERDKAIAEKKVAIAEKEAAYAQRDAAFAQRDEAIMERDAAFAALENARDERNRGWQAYKAQLAQMAASPHLTQIGACSRDPRIFQAINIHHDCTYGIGANEFPALTTGTSELGPVLECEAALKSSSEIVTREPKKGRRSKKNSQDVDGSIPLVPKSPSKKRRVRGQQSETPNGVEVGSEGKDCENNSAKSCVVYNPSMPIPYCSCTGANQPCYRWGNGGWQSACCTTMMSMYPLPMNPNKKGYRFPGRKMSAGAFQKLLVRLSLQGIDVTKPIDLKEHWAKHGTNRYVTIK
>P_sitchensis_3 (PsBBR/BPC3)	MEGDSALDIRDWGTCEESTKDHPALKLMAVIAERDVAILERDTAIAEKKAAYAERDVALLQREVAISDRNSALLERDAAAAALGYSGHINLTGQRGPLCGTLVGIKVQTVGQTFPAPVSEALLAEQPKQTNQADNNIKGQKEPPSNKVFNGCELITPVRKIQQNMGDTTGQETNGLLAVVKHEKKDQDYTENKITFDTSALPIPVCSCTGVPQQCYRWGSGGWQSACCTTSISIYPLPLNPNKRGARLGGRKMSGGAFAKLLARLIADGYSLEYPVDLKNHWAKHGTNRYIRIQ
>P_taeda_1 (BBR/BPC1)	MDDEGRLDIRHWDTLEQSVKDHPGLKFMSVLAERDAAILERNTAFSEKKAAFAEKETAIFQRDVAYADRNTAILERDAAAAALNYARDGGWNGQRSLTCGTLSNAKILQVLAENPTFSAREYQTMRPINVAYPASVLETLPFEEAQKTAKRTSKKKDGEKESPSKRKSDVSEPKSLRQKKQRKPSGTTEEGLNGEVTVVKKEQKNLDVVINGIFLIFQLCLFLFALALEWLNNVTGGGNGGWQSACCTTSISMYPLPMNPNRRGARVAGRKMSGGAFRKLLERLGAEGFNLNYPIDLKSYWAKHGTNKFVTIR
>P_taeda_2 (BBR/BPC1)	MEGGNALDFGDWGTYEESMNDHPALKLMAVIAERDVAILERDTAIAEKKAAYAERDVALLQREVAISDRNSALLERDAAAAALGYSGQMNLSGQRSPSCGTLVGIKVQSVGQVFPDPHSESLVAEQPKQTNQADNRIKGERESPSNKVFNGYEPITPVFKIQQKKGATTGQDTNGLLAVVKHEMRDQDYKEDKTTFDTSGLPITFDTSALPITFDASALPIPVCSCTGVPQQCYRWGSGGWQSACCTTSISMYPLPMNPNKRGARLGGRKMSGGAFAKLLARLIADGYSLEYPVDLKNHWAKHGTNRYIRIQ
>S_moellendorffii (SmBBP/BPC1)	MPALPPMGCNELAELELESVALSAAHHHHHHHHQHHQHHQPGLPTAAAAVAAAAAVKQPKPRSAARKQPKIEALDSSSPPGQHDHTKLGVRSNAKFKKPMLNPGHASGWLAMMETDAAGFLLGHHQQQQQQCEQEQIAGGVASNNAAASPAAATATKAEKSGKNSGGAKAESSTTRKYYPAPFCSCTGTNQQCYRWGNGGWQSACCTTKISMYPLPMNPKKKGSRVAGRKMSAGAFMKLLDRLTAEGVDVNSSVDLRPHWAKHGTNRYVTIK
>Artemisia_1 (AaBBR/BPC1)	MDDDGLRNWGYYEPFKEHLGLQLMSPMGDHRDTKPYFSSRENPLLLNPNGATYHHPHTRMVSELTGHMNYMRDGWIQRERFHHMQPGNPSYSALSNTMSSHDMHLVPALDMSKDHVMNMLEEDNAVGDDSGGGSGNGGEGGSSIKKRGSTSAPKTPRTKRPKKGSLTPKVNGKPPGHRAKTVKKNVDMVINGIDMDISGIPIPVCSCTGSPQQCYRWGAGGWQSACCTTTISMYPLPMSTKRRGARIAGRKMSQGAFKKVLEKLASEGYNFANAIDLRTYWAKHGTNKFVTIR
>Artemisia_2 (AaBBR/BPC3)	MDHNHLSIKTFMAIMAERDAAIRERNLALDERKRAFAERDLAMLQRDAALAERNSVMQERDEAIATLRFRGNFMNENIMSTPEVPENIPSCGSKRGFSDEEMDHMFEMPEDSCNKREPLKMADTYQVPPKNTKPRKVTRKAKSPKKGGRKRGDSVKMKPDFGGNDESSDDSQLEAWKDELGLNQVNFDESAMPVPVCSCTGAPQPCYRWGSGGWQSACCTTTMSMYPLPQLANKRYSRVGGRKMSGGAFTKLLTRLSSEGYDLSSQLDLKDHWAKHGTNRYSTVK
>Artemisia_3 (AaBBR/BPC2)	MDDDGLNIRNWGYYEPPSFKEHLGLQLMSPMIDHRDTKPFLSPREHPIMVNPNGVMPYHHNHLRNSVVNESPLPMQYMRDGWIQRDRHHHMHPGNNNYPLIHDSSGSQSMHMMHQLDPSKNHGMMMEDSAECGGGDSGSGGSGSGVQLKRRSGPAVTNPKQPRAKKPRKTSSIPKENGNPSGRSKTVKRSMDVVINGIDMDISGIPIPVCSCTGVQQQCYRWGSGGWQSACCTTTISMYPLPMSTKRRGARIAGRKMSQGAFKKVLEKLASESYNFANAIDLRLHWAKHGTNKFVTIR
>Cichorium_1 (CiBBR/BPC1)	MDHTHDPLIIGKVNYNLHHPSPLHYMRDGWIQRERLLHMLPGNPNFSIIPDTSTSQSMHMMPPPDSTKDLGMTPEDLTPGGCDSGSGGGGGGGGGGGSLKKKAASTPKQPRAKKPKKAPSIPKENGNQSGQRSKSIKRNMDVAINGIDMDISGIPIPVCSCTGVPQQCYRWGAGGWQSACCTTTISMYPLPMSTKRRGARIAGRKMSQGAFKKVLEKLGSESYNFANAIDLRAHWAKHGTNKFVTIR
>Cichorium_2 (CiBBR/BPC2)	MDDSGHRENGRQKPPQGRWLMQRQPSMKQIMTIMAERDAAIQERNLAISEKKAALAERDMALLQRDSAIAERNTAIMERDNAITTLQYRENSMNNNNNSNNSNNTPAPCPPGCQISRTVKHVHHPQAYLQHHDMGGIGDSIPASPTPEPKSQSRRVKRVKETKPAAKKTSRTSKKVKMECDGLNKGMFEEPHDWNKSGDDSGVGGGGVDDLNRGVKPEWKDQDLGLNHIAFDETTMPIPVCSCTGVFRPCYKWGNGGWQSSCCTTTMSMHPLPSLPNKRHARVGGRKMSGSVFNKLISRLAAEGHDLSNPVDLKEHWAKHGTNRYITIK
>Triphysaria_1 (TpBBR/BPC1)	MDENGNMNLRNWGFLGTPTTAPIKSPAHLGLQLMSSMAEKPLFSAGVRDNPPPVMASTNGGPFHHHRVGGVSEPHIPIDYWMNQNPGKYLNIISGNYYQLGYGTSPETSSSHLLQLPHSVDIPKKQNRYSQNRRGERKWRLCGEKRGSSQTPNLASKEKKPRTRPPQNDKPTPPSAPRTRAPKKRAEIEINGANMDISDIPTPVCSCTGTPQQCYRWGSGGWQSACCTTGMSVYPLPMSTKRRGARIAGRKMSIGAFKKVLEKLTAEGYDFSSPIDLRSYWAKHGTNKFVTIR
>Triphysaria_2 (TpBBR/BPC2)	DAAISECNAAIQERDEAIASLQFRETSMNDNSTIPDSLGNEGKHIQYQQQMRAVSEAAYGPRGSFRDSDISITEASVTGKQRRGRQTKDEKKMKSAKSPRVGRKFSEGVSKQVSSNGWDNDQSFESDEDNLEKQVVSWKDNLGLNQINFDDSAMPVPVCTCTGSPQPCYRWGNGGWQSACCTTTISMYPLPQVANKRYSRVGGRKMSGSAFSKLLNRLAAEGYDFSAPLDLKEHWAKHGTNRYSTVK
>Triphysaria_3 (TpBBR/BPC3)	MDNRANRENERHKPPQGQWLLQHQPSMKHIITIMAERDAAIQERNLAISEKKSALAERDMAILQRDAAIAERNNAIKELENAIATLHYHENTTTPHCPSSCQIPNGVKHVHHPQQHVQHQPHIVETSHNNNIKDMQITDPGPSKARPRAKRPKDTPTKKTPKSSKKIKRESEGNAAKSQGWKSGPNFLGLNEVVFDETTMSAPVCSCTGVLRQCYKWGNGGWQSSCCTTNLSMYPLPALPNKRHARIGGRKMSGSAFNKLLSRLTSEGHDLSNPVDLKENWAKHGTNRYITIK
>Triphysaria_4 (TpBBR/BPC4)	DAAISECNAAIQERDEAIASLQFRETSMNDNSTIPDSLGNEGKHIQYQQQMRAVSEAAYGPRGSFRDSDISITEASVTGKQRRGRQTKDEKKMKSAKSPRVGRKFSEGVSKQVSSNGWDNDQSFESDEDNLEKQVVSWKDNLGLNQINFDDSAMPVPVCTCTGSPQPCYRWGNGGWQSACCTTPISMYPLPQVANKRYSRVGGRKMSGSAFSKLLNRLAAEGYDFSAPLDLKEPWGKYGTNRYSPVK
>Triphysaria_5 (TpBBR/BPC5)	MDDNGHRENGRHKQPQSQWLMHHQPSMKHIMSIMAERDAAIQERNLALSEKKTALAERDMAILQRDSAINDRNNAIMERDNAFTTLQYRETSINSNTPCPPGCQIGRNVKHIHHPHQTHMSIDMQTFDDDETKPVKQTRRPKRASNSKKGPKPLKKVKQENELVAWKAEPDQELGLNRVAYDETMMPVPVCSCTGVMRPCYKWGNGGWQSSCCTTNMSVYPLPAVPNKRHARVGGRKMSGSAFNKLINRLAEEGYDLSSPVDLKDNWAKHGTNRYITIK
>Triphysaria_6 (TpBBR/BPC6)	MDNRANRENERHKPPQGQWLLQHQPSMKHIITIMAERDAAIQERNLAISEKKSALAERDMAILQRDAAIAERNDAIKELENAIATLHYHENTTTPHCPSSCQIPNGVKHVHHPQQHVQHQPHIVETSHNNNIKDMQITDPGPSKARPRAKRPKDTPTKKTPKSSKRIKRESEDNAAKSQGWKSGPNFLGLNEVVFDETTMSAPVCSCAGVLRQCYKWGNGGWQSSCCTTNLSMYPLPALPNKRHARIGGRKMSGSAFNKLLSRLTSEGHDLSNSVDLKENWAKHGTNRYITIK
>HvBBR	MDDDGSLSIRNWGFYETMKGNLGLQLMPSVTGGHRDTKPLLPNGTFLQHHTPPHHPPHSHHPRDYGNGEPSGGMPAEPPAIHMDFVRNEAWMHPSQHQHQHQHQHQHQHQHQHQLQHQHQHQHSRELKVLNAVPVGPAPHIGHPGHAVHHHPTGFGMMPDARGAHTLQMMQPQEPPVPDEEKITPPLVEDHSVVGSKPPVKKRQQGRQPKVPKPKKPKKDATPGEDGAPKARAPRSRGPLKPVEMVINGIDFDISRIPTPVCSCTGAPQQCYRWGAGGWQSACCTTSISTYPLPMNTKRRGARIAGRKMSQGAFKKVLEKLAGEGYNLNNPIDLKTFWAKHGTNKFVTIR
>GmGAGA-BP	MDGDNGLNIRNWGYYEPATSFKSHLGLQLMSSMPEKPLIGGRNAAVLAGTNGAFHHRDIGGMPQATYPMEYMRDAWISQRDKYMNMIPTNHNYGGIPETSSAHQIQMIQAPELPKEEKPVEEAPVIEKENGTRKKRQSSKVPKSPKAKKPKRGPRAPKDESAPAVQRARIPKKTTEIVINGIDMDISSIPIPVCSCTGAPQQCYKWGSGGWQSACCTTGMSVYPLPMSTKRRGARIAGRKMSIGAFKKVLEKLAAEGYNFSNPIDLRTYWAKHGTNKFVTIR
>OsBBR-A-B	MDDDASMSIRWGGFFESPARNLGLQLMSSVPAERDTKQLLSGSPFLHHQHQQHVPHHHHQPHHPRDCGANGNANGGAMPPPPATEAPPSMPMNFARSDMWMHPQQQQQHHHPREHKALHNLTVGHGSSHIAHHDPVGYGMIPGTHTLQMMQQQTEPQLQPPPPPQQPKEECISSPLIEENVPVIDEPPPPKKRQQGRQPKVPRAKKPKKSAAPREDGAPPNAPAPRRRGPRKNIGMVINGIDLDLSRIPTPICSCTGAPQQCYRWGAGGWQSACCTTTISTYPLPMSTKRRGARIAGRKMSHGAFKKVLEKLAGEGYNLNNPIDLKTFWAKHGTNKFVTIR
>OsBBR-C	MAVVDMHGGSWGGGDGEGGVEVEGEGRKWRWKGRHQHGSAYISGPDRRFGGGEMNDDASMSSMGLRGWGAFYEPPARNLGLQLMSSVPADRDTKHLLSATPFLHHHQHQQYVPHHHHQPHHPRDCGTNANANGNGNGVGYGMMPATHTLRMLQHQPEPQPQLQHPPSPPHPKEECISPPLMEENVPVKPPPPKKRQQGRQPKVLRPKKPKKPAAPCEDGAPPSAPAPRRRGPRKNIGMVINGIDLDLSRIPTRICSCTGAPQQRYRWGAGGWQSACCTTTVSTYPLPMSMKPRGARIAGRKMSHGAFKKVLEKLASEGYNLNNPIDLKTFWAKHGTNKFVTIR
>OsBBR-D	MDNLGHRENGRQRPDQYKGLHTQWMMPQTQRHLKDHQSMNLLALMNDRDNAIRERDHALAEKKAAIAERDMAFTQRDAAMAERNAAVVERDNALAALELARTNGLNMNNGNGFPQGSLSGSKNIHHHDQLSHAQSSPLQLADSPYDHAREMHISEAYPISTAPGSAGKAKRPKKNSSQASPLKRPSGVLRKTKKPSGDWKNVGMSGCGDDSAHASVMKNEWKDQNLGLNQVAFDDSTMPAPACSCTGKLRQCYKWGNGGWQSSCCTMNISMYPLPVMPNKRHARMGGRKMSGGAFTKLLSRLAAEGHDLSTPVDLKDHWAKHGTNRYITIR
>At1g14685_BPC2	MDDDGFRNWGYYEPAAATFKGNLGLQLMSTIDRNTKPFLPGRDPNLMMGPNGSYHHQEPPIHMSYNWINQQKDKFFNMLPVTTATPNYGNVLPETSSAPSMQMNLHHHLQTEENPVKLEEEIVVQTKKRKTNAKAGSTPKAKKPRKPKDENSNNNNNNNTNVTRVKPAKKSVDLVINGVSMDISGLPVPICTCTGAPQQCYRWGCGGWQSACCTTNISMHPLPMSTKRRGARISGRKMSQGAFKKVLEKLASDGFNFGNPIDLKSHWARHGTNKFVTIR
>At1g68120_BPC3	MEEDGLNNRNWGYYEPSQFRPNLGFQLIPSILDRNEKPFLSPHSQNLNFITPSNVYGGGSSSVVSYPRDYTVSDAPFMSYSWLNQHKDSKFFSNVPEVSRMTQSMQLLQPEVVTEVDESVKRRHCSGGQRGGVPKVKKEKKLKDNNMPRVQRERSPLLRKCIEMVINGVSMDIGGLPVPVCSCTGMPQQCYRWGCGGWQSACCTTNVSMYPLPVNTKRRGARIAGRKMSQGAFRKVLEKLSSDGFDFSNPIDLKSHWAKHGTNKFVTIR
>At2g01930_BPC1	MDDDGFRNWGYYEPAAASSFKGNLGLQLMSTIDRNTKPFLPGRESNLMIGSNGSYHSREQDMNYSWINQPKDNKFFNMLPISTPSYSNVLSETSGSNSIQMIHQPVLNSSRFEENPIPPPAPCEEQTGKKRKMRGSIATPTVPKAKKMRKPKEERDVTNNNVQQQQQRVKPVKKSVDLVINGVSMDISGLPVPVCTCTGTPQQCYRWGCGGWQSACCTTNISVYPLPMSTKRRGARISGRKMSQGAFKKVLEKLSTEGYSFGNAIDLKSHWARHGTNKFVTIR
>At2g21240_BPC4	MENGGQYDNARFKPDYFKVAQSMWNMIPQHQIKEQHNALVMNKKIMSILAERDAAVHERNQAVSAKKEAVAARDEALQQRDKALSERDKALIERDNAYAALQHHENSLNFALSGGKCVDGDDCFGIGEPHKLEVFPLSTIPPEVTNTKVVNKRKKENKQGLSKVKKVGEDLNRRVPAPGKKSRTDWDSQDVGLNLVTFDETTMPVPMCSCTGSTRQCYKWGNGGWQSSCCTTTLSQYPLPQMPNKRHSRMGGRKMSGNVFSRLLSRLSAEGYDLSCPVDLKDYWARHGTNRYITIK
>At2g35550_BPC7	MNSFPAQNLMLSATNANKDSGLRTSNAHWLHSCIAVPKTTGIDLSQEPPAEGVMVPQSHLFPPPIRDSRNDTETVKQKSVNQSPSKALKPKPQRKKRSVSNKSKKTPSIPETKREKKNLDINIDISSFDTSGVPPPVCSCTGVSRVCYKWGMGGWQSSCCTISISTYPLPMSTTRPGARLAGRKMSNGAYVKLLARLADEGYDLSHPLDLKNHWARHGTNKFVTIK
>At4g38910_BPC5	MESGGQYENGRYKPDYYKGTQSVNVMPKKEQHNAVMNKKIISIAEAVKNEVAATESEEKSDNIMETESNRYRENNNYISCAKRGGSQRFITEESHPNPSPISTIPPEAANTRPTKRKKESKQGKKMGEDNRPVASPGKKSRKDWDSNDVVTFDEMTMPVPMCTCTGTARQCYKWGNGGWQSSCCTTTSEYPPQMPNKRHSRVGGRKMSGSVFSRSRAGEGHESSPVDKNYWARHGTNRYITIK
>At5g42520_BPC6	MDDGGHRENGRHKAAVQGQWLMQHQPSMKQVMSIIAERDAAIQERNLAISEKKAAVAERDMAFLQRDTAIAERNNAIMERDSALTALQYRENSMVTAPAANMSACPPGCQISRGVKHLHHPHMHHHHQQHHIPQLTENAYETREMEPNDGLPTSPPAGSTLESAKPKRGKRVNPKATTQTAANKRGPKNQRKVKKESEDDLNKIMFVKTTHDYTDEDSSKHILIGSKSDWKSQEMVGLNQVVYDETTMPPPVCSCTGVLRQCYKWGNGGWQSSCCTTTLSMYPLPALPNKRHARVGGRKMSGSAFNKLLSRLAAEGHHDLSNPVDLKDHWAKHGTNRYITIK
>Aquilegia BBR/BPC	MDDDSGLGIRNWGYYEPSLKGNLGLQLMSSVPAERDTKPFFSGREFSGRDPSAIMVSANGNYHHHRDCGIPESSIPMDFMRDGWLHQREKFLHVLPGNPNYSLICETSGSQPLHMLQSPDSSKDERMIRMEEPEIKKDGPLKKRPGGRTQKSPKTKKSKKAVPKDETNASVQRAKPGKRNTALVINGIDFDISGIPIPVCSCTGIPQQCYRWGCGGWQSACCTTSISVYPLPMSTKRRGARIAGRKMSQGAFKKVLEKLAAEGYNLSNPIDLRTHWAKHGTNKFVTIR
>Aquilegia BBR/BPC2	MDDKARLGHRNWDFSTQTVGVPFPSGANEHHASFLKMGMHPHRNSMIPEAEGSGMEFGSHVWVHQRNFLSAAKTNPDSLHCTQINTETGLPAVPISMFKPTNGPTNDTEHVNNSSKIRKQSFTKKSNGVASKPSKPKQPKKPSDASTKKKGDSTSTVKQKRNLDFVIDGTTIDFSQMPSPVCSCTGAFRQCYRWGAGGWQSSCCTTSISEYPLPMSSSRPGARMAGRKMSNGAYGKLLQRLAADGYDFSDAVDLKDHWAKHGTNKFVTIK
>ZmBBR1	MDNLGHRENGRQRPEQYKALHTQWMIPQRQLKDHQSMNLLALMNEKDSAIRERDHALAEKKAAIAERDMAFAQRDAAMAERNAAIVERDNALAALELARTNGFNMNSGNGFHQGPPLNGTKNIHHHDHLSHVQTSPLQLANSPYDHVREMHISEAYPIATAPASVGKAKKPRKSNSXASPSKRPSGVLRKTKKATSDWKNAGTTGGAGDSARASVMKNEWKDQDLGLNQVVFDESTMPAPACSCTGELHQCYKWGSGGWQSSCCTMNMSMHPLPVMPNRRHARMGGRKMSGGAFAKLLSRLAAEGHDLSTPVDLKDHWAKHGTNRYITIR
>ZmBBR3	MDDDDGSLGIRNWGFYDTMKGNLGLQLMSSMPPDRDTKPLLPRAGFLQQHGHHNASHQLHAQQSQHYRDSTCGGGASGGMPTEQHSIHMDFSRNEAWLHPSHHHQHPHDQKVLHSRPTVPAGHVGHPGHGSHPVHGGHIVHHHPTGYGSISDAQHTLQMMQPQLESQLQEPPPCKGDEAPPPPIEDHSVVSTGPPVKKRQRGQQQSRQPKSPKPKKPKKVAVLPEGGALNGHAPRRRGPKKAVGMVINGIELDLANLPTPVCSCTGTPQQCYRWGAGGWQSACCTTAISTYPLPMSTKRRGARIAGRKMSQGAFKKVLEKLAGEGYNLVNPIDLKTFWAKHGTNKFVTIR
>ZmBBR4	MDDDDGSLGIRNWGFYDTVKGSLGLQLMSPMPPDRDTKPLLPRAGFLQQHGHHNAPHQLHAQQPQHYRDSAGGGVSGGTPAEQHPIHMDFSRNEAWLHPSHHQHPHEQKVLHSRPIGPAGHVGHPGHVAHPVHAVHVVHHHPTGYGMISDAQHTLQMMQPQLESQLQEPPPCKEDEAPPPLVEDHSVVSTGPPVKKRQRGQKQSCQPKSPKPKKPKKSAVPPEGGTINGHATRRRGPKKNVGMMINGIELDLANIPTPVCSCTGAPQQCYRWGAGGWQSACCTTFISTYPLPMNTKRRGARIAGRKMSQGAFKKVLEKLAGEGYNLVNPIDLKTFWAKHGTNKFVTIR
>ZmBBR2	MEADDGSLGIRNWGFYDTVKGSLGLQLMSSMPPDRDTKPLLPRGALLQQHGHHNAAHQLHTQQSQHRRDYAGGTASGGMPAQPHSIHVDLSRKKAWLHQTHHQHPRDRKVLQSRPMGPAGRVRHPGHGGHIVHHHPTGYGTMSDAPHTLQMMQPQIEAQLQEPPPFNEDHVPSPSVEDHSVVSTKPPVKKRWQVQQPKSLKPRKPKKAAVPPENGALNEHAPRRRGPKKTVGMVINGIELDLANIPTPVCSCTGAPQQCYRWGAGGWQSACCTTSISTYPLPMSTKCRGARIAGRKMSQGAFKKVLEKLAGEGYNLANPIDLKTFWAKHGTNKFVTIR
>Helianthus HaBBR/BPC1	MDDAGHRENGRHRIDYYKGVHPQWNVMPQYQMKDQNAMMMNRKIMHIVSERDTAIEERDRALLEKKAALEERDMAIQQRDTAIADRNDAIRERDNAIAALRFQETTMNSHLQRKRGHHNHHHHTQPSYMMDPHVTEALPITAVPGEPVHKSKITKEIKPRGGSGGGGSGSSSRSKKQKKVGEDLNRNVTTDGSKAEWDAQEFGLMDQISFDESTMPIPICSCTGVARQCYKWGSGGWQSSCCTTTLSVYPLPQMPNKRHSRMGGRKMSGTVFTRLIGRLASQGHDLSAPVDLKNYWANHGTNRYITIK
>Helianthus HaBBR/BPC2	MAMLQRDAALAERNTAMQERDEAISTIRFRSNFINENMISEPPENIQNHGSKRGFNDEEMHHMFEIPEDYQLPPPENTKPRKVPKKTKSQSPHVGSKRADVTNVTNVNSDYEESSSDAQLEAWKDELGLNQVNFDETAMPVPVCSCTGVPQPCYRWGSGGWQSACCTTTMSMYPLPLVTNKRYSRVGGRKMSGGAFTKLLTRLASEGYDLSTPLDLKDHWAKHGTNRYSKLK
>Helianthus HaBBR/BPC3	MDHNHFTIKTFMAIMAERDAAIQERNLALEERKRAFAERDMAMLQRDAALAERNTAMQERDEAISTIRFRSNFINENMISTTSEPPENIQNHGSKRGFNDEEMHHMFEIPEDYQLPPPENTKPRKVPKKTKSQSPHVGSKRADVTNVNSDYEESSSDAQLEAWKDELGLNQVNFDETAMPVPVCSCTGVPQPCYRWGSGGWQSACCTTTMSMYPLPLVTNKRYSRVGGRKMSGGAFTKLLTRLASEGYDLSTPLDLKDIGANMVLTATSN
>Nicotiana NtBBR/BPC1	MDDDGLNMRNWGYYEPSLKGHLGLQLMSSVVDRDTKPFLTRRENPIMLGANGMYHSRDSIVPEAPLSHIDYVRDSWINHRDKFLHMFPGNPYTTVLPETSASHSMQMVQQPDVTEDVRVNAEEPSVKNESGPSKRKTGGATPKAPKAKKLKKGSSVPKENGNPRVQRAKPAKKSMDIVINGIDMDISGIPIPVCSCTGAPQQCYRWGCGGWQSACCTTSISMYPLPMSTKRRGARIAGRKMSQGAFKKVLEKLAAEGYSFANPIDLRTHWAKHGTNKFVTIR
>Nicotiana NtBBR/BPC2	MMDHNNFTIKTYMAIMAERDAAIRERNMALEERKRAFAERDMAMLQRDAALAERNAAIQERDDAIAALRLGESSINDNNVVPDSPGNDTETGAKHIYNQQQMHKTIAEAAHGSTEDPTAGYLKGTDTSEAKNPKKVRRPKESRHNKQAKIPRQGKIGAESLNMQVISTSSDDWVNLQELDSDKEGDMQLTSWKDNLGLNQINFDESAMPVPVCSCTGTPQPCYKWGHGGWQSACCTTTISMYPLPQISNKRYSRVGGRKMSGGAFSKLLNRLAGQGYDLSVPLDLKDHWAKHGTNRYSTLK
>Nicotiana NtBBR/BPC3	MDDSGNHENARHKPPQGQWFMQHQPSMKQIMAIMGERDAAIQERNLALSEKRAALAERDMAILQRDSAIAERNSAIMERDNAIATLQYRENSMNSGNMSPCPPGCQIAHEVKHMHHPQLHVHHQPQLGEPTFNHSDMHMSESSIPLSPAAPELTKSRRNKRSKEAKEVTSSKRTSKPSKKVKKEGEDLNKTMLDESQEWNGAQEMGGGNDDVNRQLGVTKTDWKDQGRGLNQVSFDESTMPVPVCSCTGDLRPSYKWGNGGWQSSCCTNNLSMYPLPMLPNKRHARIGGRKMSGSAFTKLLSRLAAEGHDLSNPVDLKDNWAKHGTNRYITIK
>PtBPC1	MDDDALNMHNWGYYEPSYKEPFGLQWMPSMVDRDTKHFLPRRDPINIMIGANGAYLPHDCVVSDAPEHMNYMRDSWINREKFLNILPPNPNYVVPQQTSGAHSMQMLQPPNSSRDERLSRIEEPSVSNEGNQLKRRQVGGTSPKTPKAKKPRKPKDGNNNTVQRAKPAKKSVDVVINGIDMDISGIPIPTCSCTGTPQQCYRWGCGGWQSACCTTNVSVYPLPMSTKRRGARIAGRKMSQGAFKKVLEKLAAEGYNFANPIDLRTHWARHGTNKFVTIR
>PtBPC2	MDDDALNMRNWGYYEPSYKEPLGLQLMPAMVDRDSKHLLPRRDPNNIMVGATGAYLPRESLVSDASMHMNYMRDSWINREKFLNMLPPNPSYVVHPETSGAQSMPMLQPPDSSRDERVSRMEEPSVSKEGSQLKKRQVGGTAPKTPKPKKPRKPKDGNNNTVQRAKPAKKSVDVVINGIDMDISGIPIPVCSCTGIPQQCYRWGCGGWQSACCTTNVSMYPLPMSTKRRGARIAGRKMSQGAFKKVLEKLAAEGYNFANPIDLRTHWARHGTNKFVTIR
>PtBPC3	MEDGGQHQNGRYKIDYYKTAHPHPPWNMMPRNQVKEQTNALVMNKKIMTILIERDDAIRERNLAFAEKKEALAARDEAIQQREKALAERDKALMERDNALAAIQYRENAMNYPLSGGSQRGSKRIPHPVYHSSDMSEALDSGEMHVTNALPISSVPAENAKSRQTKRSKENKAVGLKAAKSPWKGNRVSEDLNKQGASDGKKIKVEWDSQDVGLNLINFDETTMTAPVCSCTGVPRQCYKWGSGGWQSACCTTTMSSYPLPQLPNKRRARVGGRKMSGNVFTRLLSRLAAEGHDLSIPLDLKDYWARHGTNRYITIK
>PtBPC4	MDDGGQHQNGRFKMDYYKAAHPHPHPPAWNMMSQHQVKEQTNALAMNKKIMTILIERDDAIRERNLALAEKKEALAARDEAIQQREKALVERDKALMERDNALAAIQYRENAMSYPLSGGSQRGSKRIPHPVYHSNGMSEALDTGEMHITDALPISSVTAETGKARQTKRSKENKAVGLKAAKSPRKGSRVGEDLNKQGASDGKKIKVEWDSQDVGLNLINFDETTMPAPVCSCTGVPRQCYKWGSGGWQSACCTTTMSSYPLPQMPNKRHARIGGRKMSGNVFTRLLSRLAAEGHDLAIPLDLKDYWARHGTNRYITIK
>PtBPC6	MDDGGHRENGRHKADQYKTAQGQWLMQPQPSMKQIMAIMAERDAAIHERNMALSEKKAAITERDMAFLQRDSAIAERNNALLERDNAIATLQYRENSLPSGNMTTCPPGFHNSRGVKHMHHQQQQHTHHLPHMNEGPYGTREMQTSDALPVSPVASEVAKPQRGKRPKDAKATPSNKKTSKSPRKVKRESDDTDMFGKSHEWKNGQDMDGGGDDPNKQLAASKSDWKGQDLGLNQVAFDETTMPAPVCSCTGVFRQCYKWGNGGWQSSCCTTTLSMYPLPAVPNKRHARVGGRKMSGSAFSKLLSRLAAEGQDLSNPVDLKDHWAKHGTNRYITIK
>PtBPC7	MKMGTNSRNHLIPEANFSWFYPGSFFSSLKTNSGFDRTQIDPQPGLPVAPIHSISSADLAKSNSGTKPTKARKHKSAAKDSNQIPPKVLGPKQPKKISSKKTKGQITLEAKHEKKNLDIDIGKINFDPSGVPSPFCSCTGMPRVCYKWGAGGWQSSCCTDSISEHPLPMSSTRPGVRMAGRKMSNGAYVKLLLKLSAESYNLSHPLDMKNHWARHGTNKFVTIK
>PtBPC8	MDEDNSLNIRNWGYYEPTPVKGNLGLQLMSPTMPEKPILGSRSPAIMTSMNAGFYHRDIGISQPLMPMEYVKDAWIGQREKLLNVLPGNHDYAAVWPETSSSHHMEMFQPPYSTKDEPLELVEEAGVVEKVNVPNKKRQRHKGPKSPRAKKGMGGAQVPKPEGSPPTQRARAAKKTAEIMINGINMDISVIPIPVCSCTGNPQQCYRWGCGGWQSACCTTCISVYPLPMSTKRRGARIAGRKMSLGAFKKVLEKLAGEGYDFSNPIDLRTHWAKHGTNKFVTIR
>PtBPC9	MDEDNSLNIRNWGYYEPTPVKGNLGLQLMSPTMPEKPFLGSRSAAIMTSMNGGFNHKDVGVSQPMHPMEYMRGAWIGQREKFINVLPGNHNYAAVFPETSSAHHMQVFQPPYSTKDEPLELVEEAGVVEKVNGPNKKRQRQKAPKSPKAKKGKRGPQVPKPEDTLSVQRVRSAKKTAEIMINGINMDISVIPIPVCSCTGNPQQCYRWGCGGWQSACCTTCISVYPLPMSMKRRGARIAGRKMSLGAFKKVLEKLAGEGYDFSNPIDLRTHWAKHGTNKFVTIR
>PtBPC10	MDEDNSLNIRNWGYYEPTSVKGNLGLQLLSPTMPEKPFLGARSNAIMTNVNGGFHHRDIGVSQPMFPMEYTRDVWIGHREKLLNMLPGNHNYEALLPETASTHHVQVFQPPDSENDEMLDQVEESGFIEKENGPNKKRQRANAPKSPKAKKGTRAPRVPKPEGSPVQRVRSAKKTAEIMINGINMDMSVVPIPVCSCTGNAQQCYRWGCGGWQSACCTTCISMYPLPMSTKRRGARIAGRKMSSGAFKKVLEKLADEGYDFSNPIDLRTHWAKHGTNKFVTIR
>PtBPC11	MDEDNSLNIRNWGYYEPTTVKGNLGLQLMAPTMPEKPFSGSRSAAIMTSMNGGFNHRDIGVSQHMFPMEHMRDASIDKREKFHNVFTGNHDYDVVFPETSSANHMQMFQPPNSANDETLDQVEGAGVVEKENGPDKKKQRPKALKCLKAKKGKRGPQVPKPDGSPSAQQGKSSKKTVEIMINGISMDISLFPIPVCSCTGTPQQCYRWGCGGWQSACCTTCISVHPLPMSMKRRGARIAGRKMSLGAFKKVLEKLAGEGYDFSNAIDLRTHWAKHGTNKFVTIK
>tomato_1 (SlBBR/BPC1)	MDDDGLNMRNWGYYEPSLKGHLGLQLMSSMVDRDAKPYLTRRENPIMLGANGVFHSRDSIIPEAPLSHIDYVRDSWINHRDKFLHMFPGSPYTSVLPDASASTPMQMVQQPDTTKDVGVNVEEPSVKKESGPSKRKTGGATPKAPKAKKSKKVSSAPKENGNPSQRAKPAKKSMDIVLNGIDMDISVIPIPVCSCTGSPQQCYRWGCGGWQSACCTTSISMYPLPMSTKRRGARIAGRKMSQGAFKKVLEKLAAEGYNFANPIDLRTHWAKHGTNKFVTIR
>tomato_2 (SlBBR/BPC2)	MMDHNNFTIKTYMAIMAERDAAIRERNMALEERKRAFAKRDMAMLQRDAALAKRNALIQERNDAIAALRLQDSSTNDNNMVPDSPGNGTESGAKHIYNQQQMYRTTADAAHGSTEDPAAGYLKDTDTSEAKIPKKVKRPKESRHNKQAKIPRVGKISTDSLSMQVIATTSDDWVNLQEMDSDKEGDTQLTSWKDNLGLKINFDDSAMPVPVCSCTGTPQPCYKWGHGGWQSACCTTTISMYPLPQISNKRYSRVGGRKMSGGAFSKLLNRLAAQGYDLSIPLDLKDHWAKHGTNRYSTLK
>tomato_3 (SlBBR/BPC3)	MASQVNHKEETFDSHFPWIHRDNFPPATQLGSKSKPCAAVPIRSVAPTGEQNVDVKFKAKSQKMKKNKKTSMNGIRETVSELLKEKRFENKSSASKKPKGEAKCGEATVTKNPSSVYGRASADFSGLPQPFCSCTGVSRRCYKCGGGWQSSCCTTSLSEYPLPFNPSKPGNRKAGRKMSNGAYNKLLCTLATEGHDLSNPVDLKDHWAKHGSNKFITLK
>tomato_4 (SlBBR/BPC4)	MDDSGNRDNGRHKPPQGQWLMQHQPSMKQIMAIMAERDAAIQERNLALSEKKAALAERDMAILQRDSAIAERNNAIMERDNAFATLQYRETSMTAGQIVRGVKHMHHPQQHVHHQPHMGEPTYNPREMHMVEAIPVSQPAPEPAKPRRNKRAKEPKAATGSKKTPKASKKVKRETEDLNQTTYGKSPEWKGAQEMVGASDDLNRQLSVAKPDWKDQDLGLNQVAFDETTMPVPVCSCTGVLRPCYKWGNGGWQSSCCTTNLSMYPLPAVPNKRHARIGGRKMSGSAFTKLLSRLAAEGHDLSNPVDLKNNWAKHGTNRYITIK
>tomato_5 (SlBBR/BPC5)	MDGNGGMHIRNWSYFEPTPTVPKGHLGLQFVSSMNEKPPHFRNIHDNHQQQQQSHQPDHPSVMASTNGGAFHHHRVCGLSESPMPMEYMRDSWVNQKDYREKYLNVLSANHPYLPGFGFLPETSSAQSMQMHQQPNLVKVETAPLVEEVCQEGDNIGGLAKKRGAGQSQELKSPKPKKAKKATRAPKDESTSSPPRARAPRKSAEVVINGINMDISVIPIPICSCTGAAQQCYRWGCGGWQSACCTTNLSSYPLPMNVKRRGSRIAGRKMSLGAFKKVLEKLASEGYNFSNPIDLKPHWARHGTNKFVIIR
>Solanum_1 (StBBR/BPC1)	MDDDGLNMRNWGYYEPSLKGHLGLQLMSSMVDRDAKPYLTRRENPIMLGANGVFHSRDSIIPEAPLSHIDYVRDSWINHRDKFLHMFPGSPYTSVLPDASASTPMQMVQQPDTTKDAGVNAEEPSVKKESGPSKRKTGGATPKAPKAKKSKKVSSTPKENGNPSQRAKPAKKSMDIVLNGIDMDISVIPIPVCSCTGSPQQCYRWGCGGWQSACCTTSISMYPLPMSTKRRGARIAGRKMSQGAFKKVLEKLAAEGYNFANPIDLRTHWAKHGTNKFVTIR
>Solanum_2 (StBBR/BPC2)	MMDHNNFTIKTYMAIMAERDAAIRERNMALEERKRAFAERDMAMLQRDAALAERNALIQERNDAIAALRLQDSSTNDNNMVPDSPGNGTESGAKHIYNQQQMYRTTAEAAHGSMEDPSAGYLKDTDTSEAKIPKKVKRPKESRHNKQAKIPRVGKIGTDNLSMQVIATTSDDWANLQEMDSDKEGDTQLTSWKDNLGFQINFDESAMPVPVCSCTGTPQPCYKWGHGGWQSACCTTTISMYPLPQISNKRYSRVGGRKMSGGAFSKLLNRLAAQGYDLSIPLDLKDHWAKHGTNRYSTLK
>Solanum_3 (StBBR/BPC3)	MDDSGNRDNGRHKPPQGQWLMQHQPSMKQIMAIMAERDAAIQERNLALSEKKAALAERDMAILQRDSAIAERNNAIMERDNAIATLQYRENAMTGGQIVRGVKHMHHPQQHVHHQPHMGEPTYNPREMHMVEAIPVSPPAPEPAKPRRNKRAKEPKAVTGSKKTPKASKKVKRETEDLNQTTYGKSPEWKGAQEMVGASDDLNRQLAVSKPDWKDQDLGLNQVAFDETTMPVPVCSCTGVLRPCYKWGNGGWQSSCCTTNLSMYPLPAVPNKRHARIGGRKMSGSAFTKLLSRLAAEGHDLSNPVDLKNNWAKHGTNRYITIK
>Solanum_4 (StBBR/BPC4)	MDDGGQRENRRHRMDYSKGGYAPWNVVPPYQMKDQEAFIMNTKIRMVFAERDAAVEERDRAVIEKKEAYAERDFAIQQRDTAFAERDTAVKERDNAIAALHFLESTTNGSLGCRTRGTKRPEQPKNHCNYNTDSVCINRDVPVADAFPISAISSEAAKVLQVKRSKVNKGMSTKSAKSSTKTKKANEDLNRHLTTDGSKAEWDAQDLGSIDQIQFDESTMPIPVCTCTGIPRQCYKWGSGGWQSSCCTTYLSEYPLPQLPNKRHARLGGRKMSGSVFSRLLTRFAVADRDLSMPIDLKTYWAKHGTNRYITIK
>Vitis_BBR_BPC6-like	MDEGGHRENGRHKADPYKAVHSQWLMQHQPTMKQIMAIMAERDTAVQERNLALSEKKAAVAERDMAFLQRDTAIAERNNAIMERDNAIATLQYRENSLNGGNMSPCPPGCQISRGVKHMHHPQPHLHHPTHLSEAAYSAREMHIGDALPVSPVASEAAKSRRAKRPKEAKPMSSNKKASKPLKKPKREGEDLNKIVFGKSREWKGGQDMSSGGDDLNKQLVVSKSDWKGQDLGLNQVTFDESTMPAPVCSCTGVLRQCYKWGNGGWQSSCCTTTLSMYPLPAVPNKRHARVGGRKMSGSAFNKLLSRLAAEGHDLSIPVDLKDHWAKHGTNRYITIK
>Vitis_BBR_BPC4-like	MDDGGQRENGRHKLDYYKGPQNPWNMMPQHHLKEQNALTMNKKVVNILAERDNAIRERNIALSEKKAALEERDEALMQRDAAISERDNALLERDNAIAALRYRESVISIQRGTKRMDHPPNHAANGAEGSYNTREVHITDAFPISTIAADSVKSRKRTKENKAVSSKGLKPPRKGKKVNEDLNRQVISDGLKIKSEWDSQDLGLNLVTFDESTMPVPVCSCTGVPRQCYKWGNGGWQSSCCTTTLSSYPLPQMPNKRHARMGGRKMSGSVFTRLLSRLAAEGHDLSMPLDLKDYWAKHGTNRYIIIK
>Vitis_BBR_BPC1-like	MDDDGGLNMRNWGYYEPAFKGHLNLQLMSSVAERDTKPFLPGRDSPLMVSANGAFHPRDCMVSEAPVHMDYVRDSWINQRDKFLNILPGNSNFQVLPEAPLGKEKFYHSTEAHPMQIIQQPEPSKDERVGRMEDSDLKKEGGPLKKRTGGGAPKTPKIRKTKKGPSVPKDGTNSSVQRVKPAKKNMDVVINGIDMDISGIPIPVCSCTGNPQQCYRWGCGGWQSACCTTSISMYPLPMSTKRRGARIAGRKMSQGAFKKVLEKLAAEGYNFANPIDLRRHWAKHGTNKFVTIR
>Sorghum_3 XP_002461880	MDDDDGSLGIRNWGFYDTVKGNLGLQLMSSAPPDRDTKSLLPNGAFLQHHGHHNAPHQLHMQHSLHSRGPAGGRASGGMPTESQPIHMDFSRNEAWLHQPHHHQRPREQRVLHSRPIGPDGHVGHPGYGGHPAHGGHIVHHHPTGYEMISDAQHTLQMMQPQLETQLQEPPPCKEEEAPPPLIEDHTAVSTGPPVKKRQRGRQQNRQPKSPKPKKPKKAAVPVEDGAPNGHAPRRRGPKKTVGMVINGIELDLANIPTPVCSCTGSPQQCYRWGAGGWQSACCTTSISMYPLPMSTKRRGARISGRKMSHGAFKKVLEKLAGEGYNLANPINLKTFWAKHGTNKFVTIR
>Sorghum_2	MDDDDGSLGTRNWGFYDTVKGNLGLQVMSSVPPDRDTKSLLPNGAFLQHHGHHNAPHQLHMQQHSQHSVAPLVVGPLLACLPSRNLFTWTSHAMKLGCTSCTTNVLLSRRRGSKKTVGMVINGIELDLANIPTLVCSCTGAPQQCYRWGAGGWQSACCTTSISTYPLPMNTKRRGARISGRKMSQGAFKKVLEKLAGEGYNLANPIDLKTFWAKHRTNKFVTIR
>Sorghum_4	MDNLGRENGRQRPDQYKAVHTQWMMPQRQLKDHHSMNLLALMNEKDSAIRERDHALAEKKAAIAERDMAFAQRDAAMAERNAAIVERDNALAALELARTNGFNMNNGNGFHQGPPLNGTKNVHHHDQLSHVQTSPLQLADSPYDHVREMHISEAYPIATAPGTIGKAKKPRKSNSQASPLKRPSGVLRKTKKATGDWKNGGMSGVAGDSARAAVMKNEWKDQDLGLNQVAFDESTMPAPACSCTGELHQCYKWGNGGWQSSCCTTNMSMYPLPVMPNRRHARMGGRKMSGGAFTKLLSRLAAEGHDLSIPVDLKDHWAKHGTNRYITIR
>Sorghum_1 XP_021305278	MDDEDGSLGIRNWGFYDTVKGNLGLQLMSSVPPDRDTKSLLPNGAFLQHHGHHNAPHQLHMQHSQHPRGPAGGGASGGMPTESQPIHMDFSRNEAWLHQSHHQRPSEQKVLHSRPIRPAGHAGHPGHGGHPAHVGHIVHHHPTGYGMVSDAQHTLQMMQPQLETQLQEPPPCKEEEAPPPLIEDHAVVSTGPPVKKKQRGRQQNRQPKSPKPKKPKKIAVPLEDGALNGHAPRRRGPKKTVGMVINGIELDLATIPTPVCSCTGAPQQCYRWGPGGWQSACCTTSISTYPLPMSTKRRGARISGRKMSQGAFKKVLEKLAGEGYNLANPIDLKTFWAKHGTNKFVTIR
>Vitis_2 (VvBBR/BPC2)	MDGDGGLNMRNWGYYEPAASNLKGHLGLQLMSTVPDKPLIGARNSAILASTNGAFHQRDCGVSQALPIPMEYMRNAWINQREKFLNVLPGNPNFSVLAEPSRAHPMQMLQQPDSTKDEMVAQVEEEAGVEKDNGPLKKRAGGKTQKSPKAKKPKRAPKVPKDESSPSVQRAKPGKKNTEVVINGIDMDISGIPIPVCSCTGAPQQCYRWGSGGWQSACCTTGMSIYPLPMSTKRRGARIAGRKMSLGAFKKVLEKLAAEGYNFSNPIDLRTHWAKHGTNKFVTIR
>Lotus_1 (LjBBR/BPC1)	MDGDNGLNIRNWGYYEPATSFKSHLGLQLMSTMPEKPMFGGRNAAVLSGANGAFHNHHHRDIGMPQAATYPMEYMRDAWISSQRDKYMHMIPTNPSFGGIPETSTAHHIQMIPPPELTKEESPIDEAVAPVAEKVKGTGKKRQGPKLPKSPKAKKPKRGPHLPKDENAASVQRARVPKKTAEIVINGIDMDISSIPIPVCSCTGAPQQCYRWGSGGWQSACCRTGMSMYPLPMSTKRRGARIAGRKMSIGAFKKVLEKLAAEGYNFSNPIDLKTYWTKHGTNKFVTIR
>Lotus_2 (LjBBR/BPC2)	MDDDVLNMPNWGYYEPFKGGHLGLQLMPGMADRDTKPFFPGRDPAMLVGANGAFHPRDCVVSEPPMPMNYVRDNWINQRDRIFNMQPPNPNYAVLPETSGAPSLPVIQPHDISRDEKPDRIEELVVKKEGGQSKKRQSKGALTTPKAKKPRKPKDNSNVAVQRVKPPKKPMELVINGIDMDISGLPVPVCSCTGSPQQCYRWGCGGWQSACCTTNVSIYPLPMSIKRRGARIAGRKMSQGAFKKVLEKLAAEGYNFANPIDLRTHWARHGTNKFVTIR
>Lotus_3 (LjBBR/BPC3)	MGDDRQHENGRHKMEYYRGARSPWDMDHQHQVKEPNALVMNKKLRSIMAERQAALLELELEAAISEKNEALAARDLALRQRDEALAQRDNALLQRDNALAALQNRNSAVNFPFSGGSQRGSKWIHHSPNHLSDITETSYITKDMIIRDASPVTIVTPEDVRSHQAKRTKESKVVNSKSSKPPCKVKKLGEDLNKKASSEGTKFRSEWDSQDVGLNLIAFDGTIMPVPVCTCTGIARQCYKWGNGGWQSSCCTTTLSVYPLPQLPNKRHARIGGRKMSGSVFTRLLSKLASEGHDISIPLDLKNYWARHGTNRYITIK
