# Supplementary material for: Phylogenetic Analyses and GAGA-Motif Binding Studies of BBR/BPC Proteins Lend to Clues in GAGA-Motif Recognition and a Regulatory Role in Brassinosteroid Signaling
Source: Front Plant Sci. 2019 Apr 16;10:466. doi: 10.3389/fpls.2019.00466 (PMC6477699; doi:10.3389/fpls.2019.00466)
Supplement: TABLE S3 — Fluorescence of recombinant GFP-BPC6 in the qDPI-ELISA experiment with diverse DNA-probes. [file Table_3.XLSX]

## Sheet: qDPI-ELISA
Table S3. Fluorescence of recombinant GFP-BPC6 in the qDPI-ELISA experiment with diverse DNA-probes.
	Extract 1		Extract 2		Extract 3		GFP-BPC6	STABN-S			fold difference	GAGA	RGARAGRRA
BKn3	1152.03	25.5438	1267.24	28.0981	1065.83	30.5725	1161.7	28.0715		BKn3	5.08774	4	1
KNAT1/BP	430.667	14.3333	432.333	46.3333	272.333	184.333	378.444	81.6667		KNAT1/BP	1.65742	2	0		Pearson corelation
K4	677.667	42.5729	678.687	43.5929	641.667	43.6749	666.007	43.2803		K4	2.91682	3	3	GAGA =	0.932505
K12	330.333	58.4451	407	48.641	431.333	61.4407	389.556	56.1756		K12	1.70608	2	1	RGARAGRRA =	0.521666
K_4_mut7mut5-S	452	55.4346	441	116.28	440.667	81.1539	444.556	84.2894		K_4_mut7mut5-S	1.94696	2	0
GAGA1	342.667	68.486	254	18.1934	278.667	39.0683	291.778	41.9159		GAGA1	1.27786	2	0		Chi-Square
GAGA2	450	102.211	351.667	99.0269	313	25.5147	371.556	75.5841		GAGA2	1.62725	2	0	GAGA =	0.996718
Kmin	260.667	25.4602	241.333	32.5611	183	19.6469	228.333	25.8894		Kmin	1	1	0	RGARAGRRA =	0.17854
Kneg	94	9.84886	113.333	3.05505	26.2	6.54896	77.8444	6.48429		Kneg	0.340925	0	0
							GFP	STABN-S
BKn3	92	12.53	112.667	23.8607	101.667	12.0554	102.111	16.1487
KNAT1/BP	202.333	110.614	25.3333	14.1096	90.3333	17.7603	106	47.4947
K4	127.333	19.0875	112.333	4.72582	125.333	13.4288	121.667	12.4141
K12	72.3333	14.3836	126.333	59.6061	66.1598	15.099	88.2755	29.6963
K_4_mut7mut5-S	116.333	14.3836	135	5.09902	151.667	7.4087	134.333	8.96379
GAGA1	103.333	46.7357	100.667	10.2089	98.6667	46.9889	100.889	34.6445
GAGA2	76.7116	12.1198	72.2696	18.4451	37.4789	8.64099	62.1533	13.0686
Kmin	112.71	22.3333	93.8509	9.4392	86.3333	5.33333	97.6316	12.3686
Kneg	35.5941	6.01849	26.5874	4.18994	56.3349	9.27362	39.5055	6.49401
