# Supplementary material for: Phylogenetic Analyses and GAGA-Motif Binding Studies of BBR/BPC Proteins Lend to Clues in GAGA-Motif Recognition and a Regulatory Role in Brassinosteroid Signaling
Source: Front Plant Sci. 2019 Apr 16;10:466. doi: 10.3389/fpls.2019.00466 (PMC6477699; doi:10.3389/fpls.2019.00466)
Supplement: TABLE S4 — Regions associated with a gene locus that are significantly enriched in both GFP-BPC6 replicates compared to the GFP-controls. [file Table_4.XLSX]

## Sheet: overlapp B1 with. B2
Table S4. Regions associated with a gene locus that are significantly enriched in both GFP-BPC6 replicated compared to the GFP-controls
GFP.BPC6 biorep 1						GFP.BPC6 biorep 2
Chr.	start	end	Nearest Refseq	Gene Name		Chr.	start	end	Nearest Refseq	Gene Name
1	8508	8888	NM_001035846	ARV1		1	8477	8899	NM_001035846	ARV1
1	13247	13860	NM_099985	NGA3		1	13274	13907	NM_099985	NGA3
1	16558	16922	NM_099985	NGA3		1	15903	16912	NM_099985	NGA3
1	20601	21318	NM_001197952	DCL1		1	20231	21388	NM_001197952	DCL1
1	23021	23318	NM_001197952	DCL1		1	23005	23363	NM_001197952	DCL1
1	33379	33604	NM_099987	PPa1		1	33428	33654	NM_099987	PPa1
1	38004	38254	NM_001035847	LHY		1	37918	38285	NM_001035847	LHY
1	55322	55581	NM_001160825	AT1G01115		1	55332	55646	NM_001160825	AT1G01115
1	72167	72759	NM_001160826	GIF2		1	72133	72760	NM_001160826	GIF2
1	99246	99998	NM_100007	AT1G01240		1	99243	100056	NM_100007	AT1G01240
1	101783	101984	NM_100007	AT1G01240		1	101771	102018	NM_100007	AT1G01240
1	107578	109234	NM_001083971	AT1G01260		1	107690	109208	NM_001083971	AT1G01260
1	116055	117274	NM_100012	AT1G01300		1	116093	116341	NM_100012	AT1G01300
1	116055	117274	NM_100012	AT1G01300		1	117003	117426	NM_100012	AT1G01300
1	120596	120942	NM_100013	AT1G01310		1	120422	121035	NM_100013	AT1G01310
1	130493	131342	NM_001197955	AT1G01320		1	130429	130904	NM_001197955	AT1G01320
1	156447	156978	NM_100024	UGT72B3		1	156466	157009	NM_100024	UGT72B3
1	158445	159641	NM_100025	TBL25		1	158500	159639	NM_100025	TBL25
1	173222	173816	NM_001123737	AT1G01471		1	173175	173678	NM_001123737	AT1G01471
1	181850	182682	NM_001035851	AT1G01490		1	181727	183740	NM_001035851	AT1G01490
1	183393	183758	NM_001035851	AT1G01490		1	181727	183740	NM_001035851	AT1G01490
1	195596	195908	NM_100036	AT1G01540		1	194743	195937	NM_100036	AT1G01540
1	198439	199796	NM_001035852	BPS1		1	198310	198834	NM_001035852	BPS1
1	206856	207980	NM_100040	FRO2		1	207054	207942	NM_100040	FRO2
1	224181	224394	NM_100043	GPAT4		1	223160	226276	NM_100043	GPAT4
1	227126	229180	NM_001083972	PIP1C		1	227095	229295	NM_100045	AT1G01630
1	237590	238083	NM_001035853	SPPL4		1	237354	238057	NM_001035853	SPPL4
1	239760	240039	NM_001035853	SPPL4		1	239758	240069	NM_001035853	SPPL4
1	248915	249253	NM_100051	PRD3		1	248867	249255	NM_100051	PRD3
1	262755	262970	NM_100053	AT1G01710		1	262691	263030	NM_100053	AT1G01710
1	266293	266450	NM_100054	ATAF1		1	266281	266650	NM_100054	ATAF1
1	267948	268693	NM_100054	ATAF1		1	267973	271048	NM_100054	ATAF1
1	269445	271018	NM_100055	AT1G01725		1	267973	271048	NM_100054	ATAF1
1	282457	282714	NM_100061	AT1G01780		1	282395	282758	NM_100061	AT1G01780
1	284267	284606	NM_100062	KEA1		1	284250	284551	NM_100062	KEA1
1	293014	293532	NM_001083973	AT1G01800		1	292970	293541	NM_001083973	AT1G01800
1	301991	302800	NM_001083974	AT1G01830		1	301997	303844	NM_001083974	AT1G01830
1	363054	365722	NM_148426	SPL8		1	363041	366377	NM_148426	SPL8
1	389442	389975	NM_100089	FUS5		1	389447	389998	NM_100089	FUS5
1	395452	396080	NM_100092	VAD1		1	395101	396035	NM_100092	VAD1
1	401743	402106	NM_100093	RA-5		1	401726	402113	NM_100093	RA-5
1	410596	411824	NM_001083980	AT1G02160		1	410595	410925	NM_001083980	AT1G02160
1	414663	414852	NM_100098	AT1G02180		1	414664	414999	NM_100098	AT1G02180
1	452825	453312	NM_100110	AT1G02300		1	452970	453401	NM_100110	AT1G02300
1	455492	455825	NM_100111	AT1G02305		1	455546	455859	NM_100111	AT1G02305
1	467672	467922	NM_100115	HFR1		1	467625	469745	NM_100115	HFR1
1	468823	469683	NM_100116	AT1G02350		1	467625	469745	NM_100115	HFR1
1	471382	472253	NM_100117	AT1G02360		1	471148	472267	NM_100117	AT1G02360
1	485604	486101	NM_100121	GA2OX6		1	485623	485897	NM_100121	GA2OX6
1	521721	522048	NM_100132	TPK4		1	521689	522088	NM_100132	TPK4
1	537631	537961	NM_100137	CLPP5		1	537559	538049	NM_100137	CLPP5
1	552782	553059	NM_100140	AT1G02590		1	552789	553038	NM_100140	AT1G02590
1	555899	557255	NM_100142	AT1G02620		1	555866	557232	NM_100142	AT1G02620
1	559579	559997	NM_001035857	AT1G02630		1	559611	560823	NM_001035857	AT1G02630
1	563814	565404	NM_100144	BXL2		1	564148	564822	NM_100144	BXL2
1	568417	569398	NM_100145	AT1G02650		1	568426	569366	NM_100145	AT1G02650
1	570413	572320	NM_100145	AT1G02650		1	571247	572171	NM_100145	AT1G02650
1	580533	580766	NM_100148	TAF13		1	580511	580767	NM_100148	TAF13
1	602163	602517	NM_001197963	AT1G02750		1	602239	602528	NM_001197963	AT1G02750
1	616621	616946	NM_100159	CEL2		1	616613	617010	NM_100159	CEL2
1	620581	621577	NM_100162	AT1G02816		1	620608	621617	NM_100162	AT1G02816
1	634544	635361	NM_001123746	NLA		1	635201	635408	NM_001123746	NLA
1	644590	645287	NM_001123747	TPK1		1	644555	645362	NM_001123747	TPK1
1	701289	701486	NM_100184	AT1G03030		1	701206	701484	NM_100184	AT1G03030
1	706432	707265	NM_001197966	AT1G03040		1	706375	706807	NM_001197966	AT1G03040
1	727288	728418	NM_100188	SPI		1	727290	728415	NM_100188	SPI
1	737841	738625	NM_100190	AT1G03080		1	737858	739935	NM_100191	MCCA
1	744003	744589	NM_100192	AT1G03100		1	743968	744785	NM_100192	AT1G03100
1	748602	749310	NM_202021	AT1G03106		1	748769	749287	NM_202021	AT1G03106
1	761137	761462	NM_001083983	FZL		1	761068	761603	NM_001083983	FZL
1	773171	773387	NM_001035865	AT1G03180		1	773162	773432	NM_001035865	AT1G03180
1	780215	780446	NM_100202	AT1G03200		1	780203	780501	NM_100202	AT1G03200
1	798460	799419	NM_100209	AT1G03270		1	798341	799359	NM_100209	AT1G03270
1	835561	835977	NM_100220	ATG18G		1	835719	836085	NM_100220	ATG18G
1	863887	864430	NM_100228	AT1G03457		1	863883	864357	NM_100228	AT1G03457
1	865205	865484	NM_100228	AT1G03457		1	865182	865458	NM_100228	AT1G03457
1	867699	868908	NM_001035866	AT1G03470		1	867691	868963	NM_001035866	AT1G03470
1	879733	880360	NM_001083984	AT1G03520		1	879870	880376	NM_001083984	AT1G03520
1	896523	898014	NM_100239	AT1G03590		1	897231	899032	NM_100239	AT1G03590
1	898752	898967	NM_100240	PSB27		1	897231	899032	NM_100239	AT1G03590
1	899757	901414	NM_100241	AT1G03610		1	899724	901527	NM_100241	AT1G03610
1	902745	904110	NM_100241	AT1G03610		1	902351	904092	NM_100241	AT1G03610
1	907207	907660	NM_001035871	POR C		1	906565	907670	NM_001035871	POR C
1	930905	932397	NM_100252	AT1G03730		1	930693	932145	NM_100252	AT1G03730
1	933362	933742	NM_001035873	AT1G03740		1	933376	933832	NM_001035873	AT1G03740
1	951955	952276	NM_001197973	TPX2		1	952064	952270	NM_001197973	TPX2
1	966603	967803	NM_001197974	AT1G03830		1	966659	967845	NM_001197974	AT1G03830
1	977476	978283	NM_100265	AT1G03850		1	977466	977882	NM_100265	AT1G03850
1	983425	984402	NM_100267	FLA9		1	981807	984479	NM_100267	FLA9
1	1028168	1029257	NM_100281	AT1G04000		1	1028144	1029285	NM_100281	AT1G04000
1	1030636	1030907	NM_100281	AT1G04000		1	1030680	1030948	NM_100281	AT1G04000
1	1035820	1036427	NM_100282	PSAT1		1	1035942	1036489	NM_100282	PSAT1
1	1049825	1050089	NM_100286	SUVR1		1	1049817	1050181	NM_100286	SUVR1
1	1072928	1073371	NM_100294	AT1G04130		1	1071903	1073414	NM_100294	AT1G04130
1	1080508	1081065	NM_100295	AT1G04140		1	1080556	1081464	NM_100295	AT1G04140
1	1084174	1084845	NM_100296	AT1G04150		1	1083993	1084844	NM_100296	AT1G04150
1	1096255	1097110	NM_100298	EIF2 GAMMA		1	1096245	1097054	NM_100298	EIF2 GAMMA
1	1106173	1106412	NM_100299	YUC9		1	1106153	1106433	NM_100299	YUC9
1	1114234	1114748	NM_100302	AT1G04210		1	1114204	1114643	NM_100302	AT1G04210
1	1129316	1129871	NM_100305	SHY2		1	1129256	1130416	NM_100305	SHY2
1	1146045	1146644	NM_100309	AT1G04280		1	1145812	1146771	NM_100309	AT1G04280
1	1154379	1154754	NM_001083985	AT1G04300		1	1154294	1155072	NM_001083985	AT1G04300
1	1157506	1158016	NM_100312	ERS2		1	1157488	1158018	NM_100312	ERS2
1	1188444	1189182	NM_100320	CRY2		1	1188462	1189136	NM_100320	CRY2
1	1202226	1202441	NM_100324	CKL13		1	1202283	1202503	NM_100324	CKL13
1	1235926	1236510	NM_100332	AT1G04530		1	1235936	1236699	NM_100332	AT1G04530
1	1240198	1240625	NM_100334	IAA12		1	1240195	1240631	NM_100334	IAA12
1	1286379	1286702	NM_100341	AT1G04620		1	1286382	1286700	NM_100341	AT1G04620
1	1298765	1299153	NM_100345	AT1G04650		1	1298733	1299111	NM_100345	AT1G04650
1	1307102	1307981	NM_100348	AT1G04680		1	1307126	1308790	NM_100348	AT1G04680
1	1312825	1313660	NM_100349	KAB1		1	1312782	1313753	NM_100349	KAB1
1	1337615	1338114	NM_100355	AT1G04770		1	1337648	1338111	NM_100355	AT1G04770
1	1344789	1345158	NM_100357	AT1G04790		1	1344774	1345140	NM_100357	AT1G04790
1	1361830	1362126	NM_001197979	AT1G04830		1	1361657	1362150	NM_001197979	AT1G04830
1	1407467	1407679	NM_001035892	TAFII59		1	1407481	1407713	NM_001035892	TAFII59
1	1410671	1411284	NM_001083992	AT1G04960		1	1410646	1411269	NM_001083992	AT1G04960
1	1418526	1418693	NM_100377	AT1G04985		1	1418329	1418759	NM_100377	AT1G04985
1	1426516	1426791	NM_001160832	AT1G05000		1	1426452	1426798	NM_001160832	AT1G05000
1	1431686	1433509	NM_100380	EFE		1	1430991	1432915	NM_100380	EFE
1	1434152	1434856	NM_100380	EFE		1	1434215	1434828	NM_100380	EFE
1	1441255	1441518	NM_100382	AT1G05030		1	1441188	1441539	NM_100382	AT1G05030
1	1478489	1479138		AT1G05135		1	1478666	1479134	NM_001123757	AT1G05136
1	1494033	1494329	NM_001083993	AT1G05170		1	1493984	1494363	NM_001083993	AT1G05170
1	1510128	1510388	NM_100399	AT1G05205		1	1510088	1510469	NM_100399	AT1G05205
1	1518468	1518985	NM_001123759	HDG2		1	1518461	1518954	NM_001123759	HDG2
1	1519935	1520616	NM_100403	AT1G05240		1	1519936	1520614	NM_100403	AT1G05240
1	1548621	1548935	NM_100409	ZIP5		1	1548492	1549006	NM_100409	ZIP5
1	1553426	1553720	NM_001035895	AT1G05320		1	1553449	1553791	NM_001035895	AT1G05320
1	1572197	1572646	NM_100416	AT1G05370		1	1572290	1572631	NM_100416	AT1G05370
1	1576600	1577083	NM_001123761	AT1G05380		1	1576598	1577108	NM_001123761	AT1G05380
1	1595675	1595991	NM_100422	AT1G05430		1	1595675	1596006	NM_100422	AT1G05430
1	1611445	1611887	NM_100426	CVP2		1	1611381	1611916	NM_100426	CVP2
1	1659271	1660524	NM_001197984	CALS1		1	1659263	1661552	NM_001197984	CALS1
1	1682045	1682521	NM_001035899	5PTASE13		1	1681746	1682541	NM_001035899	5PTASE13
1	1689696	1690099	NM_100444	AT1G05640		1	1689700	1689999	NM_100444	AT1G05640
1	1713343	1715424	NM_001197987	AT1G05710		1	1713266	1715399	NM_001197987	AT1G05710
1	1718830	1719024	NM_100452	AT1G05720		1	1718730	1719072	NM_100452	AT1G05720
1	1744579	1745987	NM_100461	AT1G05805		1	1744611	1745795	NM_100461	AT1G05805
1	1748161	1748544	NM_100462	RABA5E		1	1748149	1748581	NM_100462	RABA5E
1	1768713	1769149	NM_100467	AT1G05860		1	1768568	1769227	NM_100467	AT1G05860
1	1773274	1774058	NM_001197988	AT1G05870		1	1773259	1774035	NM_001197988	AT1G05870
1	1779297	1779669	NM_001197991	ARI5		1	1779363	1779670	NM_001197991	ARI5
1	1807420	1807856	NM_100476	AT1G05950		1	1807416	1807855	NM_100476	AT1G05950
1	1815332	1815825	NM_001160836	AT1G05960		1	1815287	1815757	NM_001160836	AT1G05960
1	1822405	1822750	NM_100481	AT1G06010		1	1821885	1822784	NM_100481	AT1G06010
1	1829678	1830168	NM_100484	STO		1	1829672	1830387	NM_100484	STO
1	1837518	1838328	NM_100488	AT1G06070		1	1837580	1838349	NM_100488	AT1G06070
1	1860519	1861132	NM_100494	GLX2-4		1	1860521	1860875	NM_100494	GLX2-4
1	1873382	1874879	NM_001123766	CPuORF8		1	1873460	1874642	NM_001123766	CPuORF8
1	1887970	1888510	NM_100499	MYB13		1	1888157	1889484	NM_100499	MYB13
1	1889266	1889499	NM_100499	MYB13		1	1888157	1889484	NM_100499	MYB13
1	1894007	1894401	NM_001083997	AT1G06190		1	1894001	1894353	NM_001083997	AT1G06190
1	1906947	1907286	NM_001197993	GTE4		1	1906942	1907373	NM_001197993	GTE4
1	1922169	1922365	NM_100511	ACX3		1	1921750	1922530	NM_100511	ACX3
1	1946667	1946958	NM_100519	GSK1		1	1946619	1947032	NM_100519	GSK1
1	1953282	1954823	NM_100521	TPS7		1	1953498	1954879	NM_100521	TPS7
1	1974250	1974805	NM_202044	AT1G06475		1	1974168	1974802	NM_202044	AT1G06475
1	1998360	1998652	NM_100531	GPAT1		1	1998428	1999125	NM_100531	GPAT1
1	2007200	2007688	NM_100535	AT1G06560		1	2007144	2007721	NM_100535	AT1G06560
1	2013403	2014094	NM_001160839	PDS1		1	2013478	2014258	NM_001160839	PDS1
1	2024529	2025487	NM_100538	AT1G06590		1	2024528	2025469	NM_100538	AT1G06590
1	2052064	2052546	NM_100546	AT1G06690		1	2052014	2052632	NM_100546	AT1G06690
1	2055067	2056020	NM_001035904	AT1G06700		1	2055050	2056140	NM_001035904	AT1G06700
1	2103190	2103595	NM_100561	AT1G06840		1	2103163	2105650	NM_001035905	bZIP52
1	2104861	2105490	NM_001035905	bZIP52		1	2103163	2105650	NM_001035905	bZIP52
1	2114312	2114720	NM_001084002	AT1G06890		1	2114321	2114740	NM_001084002	AT1G06890
1	2174508	2175194	NM_100583	LSH6		1	2174367	2175216	NM_100583	LSH6
1	2187261	2188662	NM_100586	STN1		1	2187120	2188576	NM_100586	STN1
1	2195770	2197385	NM_001197998	MAPKKK13		1	2196684	2197493	NM_001197998	MAPKKK13
1	2199771	2200197	NM_001084004	AT1G07170		1	2199895	2200226	NM_001084004	AT1G07170
1	2214118	2215343	NM_100595	AT1G07210		1	2214258	2215371	NM_100595	AT1G07210
1	2224383	2224636	NM_100598	UGT71C5		1	2224466	2224688	NM_100598	UGT71C5
1	2277558	2278016	NM_100616	SMO2-1		1	2277575	2278096	NM_100616	SMO2-1
1	2282966	2283173	NM_100617	HAI2		1	2282967	2283248	NM_100617	HAI2
1	2301848	2302135	NM_100623	RTFL3		1	2301674	2302118	NM_100623	RTFL3
1	2311958	2312411	NM_100626	AT1G07520		1	2311886	2313198	NM_100626	AT1G07520
1	2316066	2316711	NM_100627	SCL14		1	2316159	2316631	NM_100627	SCL14
1	2333396	2334516	NM_001198000	APK1A		1	2333150	2334473	NM_001198000	APK1A
1	2346857	2349208	NM_100636	PLL5		1	2347473	2349212	NM_100636	PLL5
1	2351601	2352112	NM_100636	PLL5		1	2351595	2352166	NM_100636	PLL5
1	2365231	2366757	NM_001198001	AT1G07650		1	2365293	2366841	NM_001198001	AT1G07650
1	2374447	2375040	NM_100640	ECA4		1	2374398	2374990	NM_100640	ECA4
1	2395129	2395541		AT1G07728		1	2395177	2395530		AT1G07728
1	2409580	2409763	NM_100651	RPS15A		1	2409528	2409740	NM_100651	RPS15A
1	2421890	2422351	NM_100657	AT1G07830		1	2421143	2422378	NM_100656	AT1G07820
1	2431885	2432261	NM_001198003	AT1G07870		1	2431840	2432202	NM_001198003	AT1G07870
1	2436856	2437628	NM_001035914	APX1		1	2436874	2437852	NM_001035914	APX1
1	2484840	2485094	NM_100674	GATA10		1	2484843	2485147	NM_100674	GATA10
1	2487760	2488141	NM_001084016	GATA11		1	2487774	2488158	NM_001084016	GATA11
1	2564844	2565706	NM_100692	AT1G08180		1	2564824	2565756	NM_100692	AT1G08180
1	2576649	2576898	NM_100694	AXS2		1	2576550	2576996	NM_100694	AXS2
1	2580489	2580754	NM_100695	AT1G08210		1	2580401	2580814	NM_100695	AT1G08210
1	2585579	2586864	NM_001084018	AT1G08230		1	2586048	2586888	NM_001084018	AT1G08230
1	2607547	2608153	NM_100700	AT1G08270		1	2607659	2608228	NM_100700	AT1G08270
1	2625402	2626805	NM_001035921	AT1G08320		1	2626714	2628878	NM_001035921	AT1G08320
1	2627525	2628861	NM_001035921	AT1G08320		1	2626714	2628878	NM_001035921	AT1G08320
1	2649497	2649906	NM_001198006	BSL2		1	2649223	2649891	NM_001198006	BSL2
1	2671858	2672478	NM_001198007	CRT3		1	2671774	2672516	NM_001198007	CRT3
1	2675717	2676103	NM_001084021	YAB2		1	2675691	2676057	NM_001084021	YAB2
1	2680889	2681247	NM_100720	SSL3		1	2680836	2681278	NM_100720	SSL3
1	2690747	2691344	NM_100723	ENODL18		1	2690544	2691190	NM_100723	ENODL18
1	2694216	2694770	NM_100724	FATB		1	2694092	2695373	NM_100724	FATB
1	2703161	2703555	NM_100727	SIG2		1	2703172	2703623	NM_100727	SIG2
1	2712091	2713004	NM_001084022	ACHT4		1	2712081	2713028	NM_001084022	ACHT4
1	2742667	2745709	NM_001035924	THA1		1	2743400	2744863	NM_001035924	THA1
1	2747717	2748367	NM_001035924	THA1		1	2747811	2748451	NM_001035924	THA1
1	2762463	2762787	NM_001035925	ZIGA4		1	2762421	2762867	NM_001035925	ZIGA4
1	2771338	2771624	NM_100743	PS1		1	2771300	2771723	NM_100743	PS1
1	2804982	2805397	NM_100750	AT1G08760		1	2804940	2805512	NM_100750	AT1G08760
1	2817884	2818328	NM_001123778	AT1G08800		1	2817879	2818587	NM_001123778	AT1G08800
1	2820223	2820455	NM_100755	MYB60		1	2820221	2821534	NM_100755	MYB60
1	2838869	2839141	NM_001160850	AT1G08845		1	2838865	2839236	NM_001160850	AT1G08845
1	2841937	2842666	NM_100759	BON3		1	2841969	2842686	NM_100759	BON3
1	2855808	2856087	NM_100763	EMB3001		1	2855731	2856169	NM_100763	EMB3001
1	2872501	2872775	NM_001035929	ERD6		1	2872469	2872745	NM_001035929	ERD6
1	2942131	2942482	NM_001035931	AT1G09130		1	2942151	2942555	NM_001035931	AT1G09130
1	2952906	2953135	NM_001035933	AT1G09157		1	2952873	2953112	NM_001035933	AT1G09157
1	2976737	2977124	NM_100791	CRT1b		1	2976699	2977174	NM_100791	CRT1b
1	2982499	2982760	NM_100793	AT1G09230		1	2982575	2982803	NM_100793	AT1G09230
1	2989228	2991853	NM_100795	AT1G09250		1	2988316	2991920	NM_100795	AT1G09250
1	3003657	3003874	NM_100799	AT1G09290		1	3003654	3003957	NM_100799	AT1G09290
1	3030687	3031407	NM_100809	AT1G09390		1	3030972	3031617	NM_100809	AT1G09390
1	3041749	3042167	NM_100814	ACLA-3		1	3041765	3042158	NM_100814	ACLA-3
1	3047413	3047660	NM_100815	AT1G09440		1	3047406	3049156	NM_100815	AT1G09440
1	3048841	3049132	NM_100816	AT1G09450		1	3047406	3049156	NM_100815	AT1G09440
1	3072069	3073022	NM_100823	AT1G09520		1	3072077	3072777	NM_100823	AT1G09520
1	3075490	3075816	NM_100824	PIF3		1	3075480	3076866	NM_100824	PIF3
1	3076477	3076885	NM_100824	PIF3		1	3075480	3076866	NM_100824	PIF3
1	3093282	3094170	NM_100827	GLP5		1	3093289	3094317	NM_100827	GLP5
1	3100233	3101309	NM_001123784	PHYA		1	3100197	3101962	NM_001123784	PHYA
1	3119655	3119887	NM_100835	RAB11c		1	3119657	3119944	NM_001198020	AT1G09640
1	3130912	3131400	NM_100838	AT1G09660		1	3130809	3131465	NM_100838	AT1G09660
1	3137481	3137706	NM_100841	AT1G09690		1	3137496	3137714	NM_100841	AT1G09690
1	3154122	3154651	NM_001198022	AT1G09730		1	3154039	3154627	NM_001198022	AT1G09730
1	3167784	3167994	NM_100850	AT1G09780		1	3167711	3168002	NM_100850	AT1G09780
1	3180340	3180741	NM_100853	AT1G09800		1	3180398	3180779	NM_100853	AT1G09800
1	3189256	3189541	NM_100855	POLD4		1	3189285	3189630	NM_100855	POLD4
1	3201074	3201834	NM_100859	XBCP3		1	3201056	3201893	NM_100859	XBCP3
1	3224151	3224692	NM_100865	AT1G09910		1	3224197	3224720	NM_100865	AT1G09910
1	3226851	3227208	NM_100866	AT1G09920		1	3226934	3227216	NM_100866	AT1G09920
1	3240249	3240619	NM_100868	HEMA2		1	3240251	3240656	NM_100868	HEMA2
1	3247711	3248189	NM_100870	SUT4		1	3247737	3248172	NM_100870	SUT4
1	3252094	3252641	NM_100871	LRR XI-23		1	3252082	3252554	NM_100871	LRR XI-23
1	3271884	3272838	NM_100876	AT1G10020		1	3271778	3272801	NM_100876	AT1G10020
1	3283738	3284401	NM_001123785	BCAT-1		1	3283816	3284431	NM_001123785	BCAT-1
1	3287380	3288160	NM_001035938	BCAT-2		1	3287103	3288154	NM_001035938	BCAT-2
1	3296468	3296670	NM_100883	AT1G10090		1	3296154	3296692	NM_100883	AT1G10090
1	3302113	3302454	NM_100885	AT1G10110		1	3302111	3302507	NM_100885	AT1G10110
1	3305934	3306479	NM_100886	AT1G10120		1	3305855	3307035	NM_100886	AT1G10120
1	3324469	3326086	NM_100889	AT1G10150		1	3324432	3326086	NM_100889	AT1G10150
1	3337898	3338290	NM_100891	NFXL1		1	3337859	3338390	NM_100891	NFXL1
1	3347610	3347969	NM_100894	WLIM1		1	3347646	3349402	NM_100894	WLIM1
1	3348638	3349434	NM_001035940	MPK1		1	3347646	3349402	NM_100894	WLIM1
1	3419073	3419535	NM_100916	AT1G10410		1	3419146	3420124	NM_100916	AT1G10410
1	3430473	3431835		AT1G10440		1	3430474	3430701	NM_100918	AT1G10430
1	3461432	3461723	NM_100925	emb2004		1	3461385	3461696	NM_100924	CPISCA
1	3494807	3495322	NM_100934	AT1G10585		1	3493567	3495323	NM_100934	AT1G10585
1	3505976	3506450	NM_100937	AT1G10610		1	3505734	3506584	NM_100937	AT1G10610
1	3545351	3546001		AT1G10682		1	3545273	3545877		AT1G10682
1	3550087	3551105	NM_100945	AT1G10690		1	3550268	3551046	NM_100945	AT1G10690
1	3570572	3570977	NM_001198026	AT1G10740		1	3570609	3571109	NM_001198026	AT1G10740
1	3595037	3595264	NM_100954	AT1G10780		1	3594958	3595231	NM_100954	AT1G10780
1	3604846	3605089	NM_100958	AT1G10820		1	3604803	3605154	NM_100958	AT1G10820
1	3610270	3610839	NM_100960	TIF3H1		1	3610309	3610733	NM_100960	TIF3H1
1	3616069	3616335	NM_001084044	AT1G10865		1	3616086	3616336	NM_001084044	AT1G10865
1	3664112	3664401	NM_100971	FD1		1	3664018	3664479	NM_100971	FD1
1	3676065	3676851		AT1G11010		1	3676000	3676924		AT1G11010
1	3770385	3770681	NM_100997	SYP125		1	3770313	3770707	NM_100997	SYP125
1	3775480	3778269	NM_100998	STP1		1	3775772	3780685	NM_100998	STP1
1	3803901	3804299	NM_001123796	MLO2		1	3803967	3804249	NM_001123796	MLO2
1	3809579	3810312	NM_001198033	AT1G11330		1	3809524	3810312	NM_001198033	AT1G11330
1	3837370	3837997	NM_101012	AT1G11390		1	3837266	3838046	NM_101012	AT1G11390
1	3849117	3849373	NM_101017	AT1G11440		1	3849129	3849408	NM_101017	AT1G11440
1	3866764	3867074	NM_001084046	AT1G11480		1	3866797	3867131	NM_001084046	AT1G11480
1	3880215	3880829	NM_101028	XTH8		1	3879593	3881553	NM_101028	XTH8
1	3937400	3937682	NM_101040	CYP51G1		1	3937390	3937669	NM_101040	CYP51G1
1	3944980	3945638	NM_101042	AT1G11700		1	3945038	3945707	NM_101042	AT1G11700
1	3947240	3948226	NM_101043	AT1G11710		1	3947221	3948787	NM_101043	AT1G11710
1	3993363	3993990	NM_001198038	AT1G11820		1	3993409	3994147	NM_001198038	AT1G11820
1	3994970	3995467	NM_001035948	GLX1		1	3994907	3995341	NM_001035948	GLX1
1	4000575	4001352	NM_001198040	AT1G11860		1	4000565	4001364	NM_001198040	AT1G11860
1	4015156	4015416	NM_001160856	AT1G11905		1	4014662	4015436	NM_001160856	AT1G11905
1	4020823	4021125	NM_101062	APA1		1	4020788	4021123	NM_101062	APA1
1	4028614	4028896	NM_101065	AT1G11930		1	4028615	4028936	NM_101065	AT1G11930
1	4062423	4063487	NM_101074	AT1G12020		1	4062277	4063415	NM_101074	AT1G12020
1	4076792	4077055	NM_101078	BAG5		1	4076660	4077031	NM_101078	BAG5
1	4101429	4101662	NM_101083	NRT1.1		1	4101370	4101637	NM_101083	NRT1.1
1	4103239	4103750	NM_101083	NRT1.1		1	4103244	4105321	NM_101083	NRT1.1
1	4104898	4105453	NM_101083	NRT1.1		1	4103244	4105321	NM_101083	NRT1.1
1	4106740	4108230	NM_101083	NRT1.1		1	4106876	4108137	NM_101083	NRT1.1
1	4117374	4118051	NM_101084	AT1G12120		1	4117156	4118068	NM_101084	AT1G12120
1	4144796	4145182	NM_001198041	RPS5		1	4144458	4145125	NM_001198041	RPS5
1	4165599	4166124	NM_101098	NAC007		1	4165502	4166121	NM_101098	NAC007
1	4182717	4183040	NM_001160857	AT1G12290		1	4182716	4183039	NM_001160857	AT1G12290
1	4217028	4217956	NM_101110	AT1G12380		1	4216978	4217967	NM_101110	AT1G12380
1	4225168	4225371	NM_001123801	AT1G12411		1	4225165	4225455	NM_001123801	AT1G12411
1	4228911	4230268	NM_101114	ACR8		1	4228887	4230757	NM_101114	ACR8
1	4238585	4239221	NM_001198043	ARK3		1	4238410	4239292	NM_001198043	ARK3
1	4242482	4243478	NM_101116	AT1G12440		1	4242441	4244217	NM_101116	AT1G12440
1	4264751	4265348	NM_101122	AT1G12500		1	4264559	4265461	NM_101122	AT1G12500
1	4282178	4283061	NM_101129	PEPKR1		1	4282139	4283058	NM_101129	PEPKR1
1	4322861	4323074	NM_101138	PEPKR2		1	4322847	4323072	NM_101138	PEPKR2
1	4348367	4348932	NM_001035955	AT1G12760		1	4348420	4348863	NM_001035955	AT1G12760
1	4371103	4371593	NM_101152	AFB3		1	4371068	4371665	NM_101152	AFB3
1	4373197	4373459	NM_101153	AT1G12830		1	4373144	4373512	NM_101153	AT1G12830
1	4383827	4384876	NM_101157	SCRM2		1	4384064	4384882	NM_101157	SCRM2
1	4394301	4394603	NM_001084060	GAPA-2		1	4394268	4394604	NM_001084060	GAPA-2
1	4397966	4398337	NM_101163	ERF1-2		1	4397825	4398367	NM_101163	ERF1-2
1	4423159	4423399	NM_101167	AT1G12960		1	4423145	4423326	NM_101167	AT1G12960
1	4433227	4433762	NM_101170	AT1G12990		1	4433275	4433818	NM_101170	AT1G12990
1	4465892	4467036	NM_101181	CYP71B7		1	4466783	4467151	NM_101181	CYP71B7
1	4492352	4493039	NM_001198051	ORP1D		1	4492318	4492998	NM_001198051	ORP1D
1	4498870	4499052	NM_101189	AT1G13190		1	4498781	4499035	NM_101189	AT1G13190
1	4503358	4503694	NM_001123806	AT1G13195		1	4503333	4503736	NM_001123806	AT1G13195
1	4513885	4515667	NM_101193	LINC2		1	4515187	4515715	NM_101193	LINC2
1	4523856	4524235		AT1G13240		1	4523905	4524196		AT1G13240
1	4525160	4528520	NM_148462	RTFL17		1	4524880	4528567	NM_148462	RTFL17
1	4531839	4534348	NM_101196	GATL3		1	4531891	4534264	NM_101196	GATL3
1	4540541	4541227	NM_101197	RAV1		1	4539613	4541106	NM_101197	RAV1
1	4542162	4542401	NM_101197	RAV1		1	4541801	4542405	NM_101197	RAV1
1	4576657	4580242	NM_001198054	AT1G13360		1	4576451	4578671	NM_001198054	AT1G13360
1	4576657	4580242	NM_001198054	AT1G13360		1	4579958	4581166	NM_001198054	AT1G13360
1	4590247	4591204	NM_101208	AT1G13380		1	4590230	4591212	NM_101208	AT1G13380
1	4641971	4642149	NM_101226	AAPT1		1	4641910	4642214	NM_101226	AAPT1
1	4647622	4647883	NM_101229	PSK1		1	4647635	4647914	NM_101229	PSK1
1	4712830	4713796	NM_101242	AFP2		1	4712664	4713866	NM_101242	AFP2
1	4766617	4766906	NM_101260	AT1G13940		1	4766511	4766961	NM_101260	AT1G13940
1	4771319	4771698	NM_101261	ELF5A-1		1	4771317	4771719	NM_101261	ELF5A-1
1	4772730	4773071	NM_101261	ELF5A-1		1	4772657	4773628	NM_101261	ELF5A-1
1	4775561	4775839	NM_101262	WRKY4		1	4775295	4775789	NM_101262	WRKY4
1	4796738	4797584	NM_101266	VIK		1	4796626	4797573	NM_101266	VIK
1	4837027	4837819	NM_101278	AT1G14130		1	4836967	4837928	NM_101278	AT1G14130
1	4842277	4842560	NM_101281	AT1G14160		1	4842196	4842579	NM_101281	AT1G14160
1	4889615	4889950	NM_001084064	SAC52		1	4889585	4889852	NM_001084064	SAC52
1	4892098	4892480	NM_101299	AT1G14330		1	4892106	4894888	NM_101299	AT1G14330
1	4893140	4896547	NM_101300	AT1G14340		1	4892106	4894888	NM_101299	AT1G14330
1	4893140	4896547	NM_101300	AT1G14340		1	4896202	4896602	NM_101300	AT1G14340
1	4903014	4903220	NM_101301	AT1G14345		1	4902998	4903249	NM_101301	AT1G14345
1	4913042	4914130	NM_101303	UTR3		1	4913032	4913320	NM_101303	UTR3
1	4928612	4929019	NM_101307	UBC1		1	4928552	4928876	NM_101307	UBC1
1	4940650	4941163	NM_101311	HB31		1	4940325	4941200	NM_101311	HB31
1	4983328	4983665	NM_001084066	AT1G14570		1	4983400	4983649	NM_001084066	AT1G14570
1	4987575	4987802	NM_001198065	AT1G14580		1	4987538	4987824	NM_001198065	AT1G14580
1	4988880	4989879	NM_001198065	AT1G14580		1	4988884	4989931	NM_001198065	AT1G14580
1	4991224	4991514	NM_001198065	AT1G14580		1	4991135	4991509	NM_001198065	AT1G14580
1	5003502	5004077	NM_101327	AT1G14600		1	5002979	5004023	NM_101327	AT1G14600
1	5042156	5042797	NM_101336	BPC2		1	5042159	5042866	NM_101336	BPC2
1	5064924	5066508	NM_101340	AT1G14710		1	5064770	5065612	NM_101340	AT1G14710
1	5068396	5069234	NM_101341	XTH28		1	5068403	5069222	NM_101341	XTH28
1	5070610	5070861	NM_101341	XTH28		1	5070523	5071168	NM_101341	XTH28
1	5071680	5073287	NM_101342	AT1G14730		1	5073021	5073332	NM_101342	AT1G14730
1	5077096	5078806	NM_101343	AT1G14740		1	5077087	5078859	NM_101343	AT1G14740
1	5082425	5082727	NM_001084070	SDS		1	5082366	5082718	NM_001084070	SDS
1	5104507	5104814	NM_101350	AT1G14810		1	5104529	5104866	NM_101350	AT1G14810
1	5106814	5107125	NM_101351	AT1G14820		1	5106710	5107116	NM_101351	AT1G14820
1	5115484	5115815	NM_001198067	MAP70-4		1	5115404	5115855	NM_001198067	MAP70-4
1	5127795	5129622	NM_101356	PCR2		1	5129300	5129537	NM_101356	PCR2
1	5146901	5148093	NM_101361	GAI		1	5146669	5148161	NM_101361	GAI
1	5176213	5177779	NM_101372	AT1G15030		1	5176198	5177742	NM_101372	AT1G15030
1	5179424	5181851	NM_101374	AT1G15040		1	5181109	5182221	NM_001123820	AT1G15045
1	5186875	5187620	NM_101376	AT1G15060		1	5186836	5187127	NM_101376	AT1G15060
1	5194066	5194728	NM_101378	RHA2A		1	5193302	5194825	NM_101378	RHA2A
1	5196803	5197649	NM_001084071	AT1G15110		1	5196774	5197657	NM_001084071	AT1G15110
1	5198889	5199550	NM_001084071	AT1G15110		1	5198877	5199656	NM_001084071	AT1G15110
1	5202495	5202958	NM_001160870	AT1G15120		1	5202521	5202947	NM_001160870	AT1G15120
1	5204189	5204679	NM_148466	AT1G15125		1	5204172	5204617	NM_148466	AT1G15125
1	5220135	5220857	NM_101385	AT1G15170		1	5220021	5220870	NM_101385	AT1G15170
1	5223948	5224468		AT1G15175		1	5223945	5224517		AT1G15175
1	5243170	5243780	NM_001160871	AT1G15240		1	5243156	5243746	NM_001160871	AT1G15240
1	5249478	5249796	NM_101394	AT1G15260		1	5249423	5249815	NM_101394	AT1G15260
1	5264965	5265304	NM_101398	AT1G15290		1	5264957	5265408	NM_101398	AT1G15290
1	5268448	5268693		AT1G15300		1	5268391	5268687		AT1G15300
1	5277689	5278003	NM_001198074	MBD10		1	5277486	5278038	NM_001198074	MBD10
1	5281830	5283339	NM_101405	SHN1		1	5281756	5281928	NM_101405	SHN1
1	5290017	5291317	NM_001035972	AT1G15380		1	5291126	5291674	NM_001035972	AT1G15380
1	5303203	5304559	NM_101413	AT1G15430		1	5303211	5304554	NM_101413	AT1G15430
1	5341596	5342270	NM_101422	AT1G15530		1	5341701	5342253	NM_101422	AT1G15530
1	5385088	5387144	NM_101435	AT1G15670		1	5385161	5387978	NM_101435	AT1G15670
1	5387954	5390252	NM_101435	AT1G15670		1	5385161	5387978	NM_101435	AT1G15670
1	5387954	5390252	NM_101435	AT1G15670		1	5389170	5390326	NM_101435	AT1G15670
1	5396115	5397961	NM_001084073	AVP1		1	5396158	5397933	NM_001084073	AVP1
1	5398658	5399226	NM_001084073	AVP1		1	5398620	5399228	NM_001084073	AVP1
1	5410645	5410992	NM_101442	AT1G15740		1	5410721	5411029	NM_101442	AT1G15740
1	5420678	5422297	NM_001035973	TPL		1	5420399	5421725	NM_001035973	TPL
1	5423141	5423761	NM_001035975	AT1G15757		1	5423155	5423731	NM_001035975	AT1G15757
1	5442118	5442769	NM_101448	AT1G15800		1	5442094	5442771	NM_101448	AT1G15800
1	5443449	5444408	NM_101448	AT1G15800		1	5443422	5444460	NM_101448	AT1G15800
1	5447634	5448020	NM_101450	LHCB6		1	5447516	5448061	NM_101450	LHCB6
1	5488772	5489022	NM_101465	AT1G15970		1	5488699	5489112	NM_101465	AT1G15970
1	5539835	5540538	NM_001198079	AT1G16180		1	5539655	5540522	NM_101484	AT1G16170
1	5556766	5557104	NM_101491	AT1G16250		1	5556747	5557069	NM_001035977	AT1G16240
1	5561923	5563088	NM_001198080	AT1G16260		1	5561909	5563151	NM_001198080	AT1G16260
1	5622609	5622991	NM_001035980	PAB1		1	5622469	5623036	NM_001035980	PAB1
1	5638171	5639224	NM_101515	AT1G16500		1	5638198	5640119	NM_101515	AT1G16500
1	5641448	5641790	NM_101515	AT1G16500		1	5641456	5641787	NM_101515	AT1G16500
1	5644987	5645433	NM_101516	AT1G16510		1	5644846	5645447	NM_101516	AT1G16510
1	5673508	5673799	NM_001123825	AT1G16570		1	5673430	5673812	NM_001123825	AT1G16570
1	5678632	5678904	NM_001198085	SR45		1	5678534	5678890	NM_001198085	SR45
1	5684853	5685520	NM_101524	AT1G16630		1	5684793	5685563	NM_101524	AT1G16630
1	5686423	5686734	NM_101525	AT1G16640		1	5686399	5686712	NM_101525	AT1G16640
1	5727457	5727862	NM_101535	AT1G16740		1	5727448	5727926	NM_101535	AT1G16740
1	5731680	5731987	NM_101536	AT1G16750		1	5731641	5732859	NM_101536	AT1G16750
1	5732636	5732858	NM_101536	AT1G16750		1	5731641	5732859	NM_101536	AT1G16750
1	5755478	5755815	NM_001035983	AT1G16810		1	5755385	5755816	NM_001035983	AT1G16810
1	5758394	5758940	NM_001160873	AT1G16825		1	5758342	5758937	NM_001198087	AT1G16820
1	5766763	5767711	NM_001123826	CPuORF55		1	5766539	5767700	NM_001123826	CPuORF55
1	5773213	5773731	NM_101549	AT1G16880		1	5773151	5773639	NM_101548	AT1G16870
1	5789065	5789798	NM_101553	RABA1b		1	5789041	5789784	NM_101553	RABA1b
1	5828759	5829051	NM_101565	SPS2		1	5828748	5829080	NM_101565	SPS2
1	5835201	5835745	NM_101566	CYP72C1		1	5835083	5835908	NM_101566	CYP72C1
1	5844154	5844410	NM_001160874	AT1G17090		1	5844116	5844420	NM_001160874	AT1G17090
1	5850628	5852019	NM_001198090	UBP15		1	5850487	5852135	NM_001198090	UBP15
1	5858085	5858716	NM_101574	ICR1		1	5858152	5858715	NM_101574	ICR1
1	5884493	5884978	NM_101582	ILP1		1	5884364	5885153	NM_101582	ILP1
1	5890712	5891293	NM_101584	AT1G17230		1	5890624	5891354	NM_101584	AT1G17230
1	5919838	5920324	NM_001084085	UBC34		1	5919773	5920320	NM_001084085	UBC34
1	5922482	5922972	NM_101591	AlaAT1		1	5922491	5922985	NM_101591	AlaAT1
1	5940159	5941386	NM_179348	AT1G17345		1	5940193	5940518	NM_179348	AT1G17345
1	5996829	5997285	NM_001160876	ELF4-L4		1	5996930	5997314	NM_001160876	ELF4-L4
1	6002713	6003128	NM_001084086	DRG1		1	6002384	6003145	NM_001084086	DRG1
1	6038721	6039403	NM_101620	MYA1		1	6038679	6039444	NM_101620	MYA1
1	6061989	6062329	NM_101625	AT1G17620		1	6061322	6062435	NM_101625	AT1G17620
1	6097970	6099258	NM_101634	ATB BETA		1	6098007	6099167	NM_101634	ATB BETA
1	6123566	6123780	NM_101641	AT1G17780		1	6123572	6123833	NM_101641	AT1G17780
1	6137615	6138522	NM_101646	AT1G17830		1	6137492	6138553	NM_101646	AT1G17830
1	6153818	6154143	NM_101651	BTF3		1	6153832	6154149	NM_101651	BTF3
1	6165367	6165589	NM_101655	HDG12		1	6165276	6165850	NM_101655	HDG12
1	6174410	6174844	NM_101657	AT1G17940		1	6173731	6174867	NM_101657	AT1G17940
1	6193679	6194729	NM_001035985	AT1G17990		1	6193608	6194846	NM_001035985	AT1G17990
1	6201407	6202377	NM_179352	AT1G18020		1	6201389	6202393	NM_179352	AT1G18020
1	6247741	6248925	NM_101676	AT1G18160		1	6247613	6248951	NM_001198098	AT1G18150
1	6267300	6268977	NM_101681	AT1G18210		1	6267315	6268970	NM_101681	AT1G18210
1	6293465	6293997	NM_001123831	AT1G18270		1	6293685	6294070	NM_001123831	AT1G18270
1	6298362	6299983	NM_101688	NUDT4		1	6298932	6299982	NM_101688	NUDT4
1	6369076	6369424	NM_101708	MAML-4		1	6369090	6369453	NM_101708	MAML-4
1	6385189	6385613	NM_101714	AT1G18560		1	6384565	6385629	NM_101714	AT1G18560
1	6388301	6390183	NM_101715	MYB51		1	6389350	6390689	NM_101715	MYB51
1	6409386	6409661	NM_001084089	AT1G18620		1	6409246	6410489	NM_001084089	AT1G18620
1	6433233	6433641	NM_101726	AT1G18680		1	6433189	6433671	NM_101726	AT1G18680
1	6450497	6450733	NM_101729	MYB47		1	6450480	6450782	NM_101729	MYB47
1	6463400	6464216	NM_101732	AT1G18740		1	6463395	6464139	NM_101732	AT1G18740
1	6466432	6467075	NM_001035989	AGL65		1	6466363	6466839		AT1G18745
1	6474678	6474987	NM_001123836	AT1G18773		1	6474640	6474953	NM_001123836	AT1G18773
1	6512477	6512756	NM_001160879	ICS2		1	6511847	6513505	NM_001160879	ICS2
1	6528226	6529017	NM_001198101	AT1G18900		1	6528232	6529029	NM_001198101	AT1G18900
1	6555891	6557047	NM_101754	GLP4		1	6555924	6557032	NM_101754	GLP4
1	6562667	6563079	NM_101757	AT1G19000		1	6562660	6563634	NM_101757	AT1G19000
1	6579145	6580040	NM_101763	ARR7		1	6579108	6579590	NM_101763	ARR7
1	6608024	6608230	NM_101770	AT1G19120		1	6607971	6608291	NM_101770	AT1G19120
1	6620970	6622012	NM_101776	JAZ1		1	6620872	6622158	NM_101776	JAZ1
1	6656005	6656323	NM_101783	FMO1		1	6655403	6656342	NM_101783	FMO1
1	6662346	6662969	NM_101785	DA1		1	6662359	6662688	NM_101785	DA1
1	6683299	6684581	NM_001084092	AT1G19330		1	6683291	6684854	NM_001084092	AT1G19330
1	6697818	6698665	NM_101795	AT1G19380		1	6697819	6698662	NM_101795	AT1G19380
1	6744253	6744510	NM_001084094	AT1G19480		1	6744264	6744641	NM_001084094	AT1G19480
1	6753768	6754708	NM_101806	AT1G19490		1	6753740	6754702	NM_101806	AT1G19490
1	6802466	6803079	NM_001035991	AT1G19660		1	6802503	6803338	NM_001035991	AT1G19660
1	6824038	6824419	NM_101830	AT1G19740		1	6824080	6824454	NM_101830	AT1G19740
1	6832174	6832508	NM_101833	PUP14		1	6832073	6832499	NM_101833	PUP14
1	6862622	6863249	NM_001198113	AT1G19835		1	6861577	6863280	NM_001198113	AT1G19835
1	6883206	6883434	NM_101840	MP		1	6883092	6883402	NM_101840	MP
1	6894548	6894891	NM_101841	AT1G19860		1	6894526	6894934	NM_101841	AT1G19860
1	6898619	6900002	NM_101842	iqd32		1	6898554	6900087	NM_101842	iqd32
1	6913067	6913327	NM_101846	AVA-P2		1	6913163	6913384	NM_101846	AVA-P2
1	6932656	6933375	NM_101853	AT1G19980		1	6932554	6933434	NM_101853	AT1G19980
1	6939480	6939788	NM_101856	TUB5		1	6939355	6939831	NM_101856	TUB5
1	6951296	6951626	NM_101859	HYD1		1	6951269	6951640	NM_101859	HYD1
1	6966874	6967096	NM_101863	ROP2		1	6966843	6967212	NM_101863	ROP2
1	6970587	6971486	NM_001123844	AT1G20100		1	6970708	6971508	NM_001123844	AT1G20100
1	6996039	6996389	NM_001084098	AT1G20180		1	6996046	6996375	NM_001084098	AT1G20180
1	7016490	7016910	NM_101877	AT1G20260		1	7016549	7016874	NM_101877	AT1G20260
1	7037821	7038843	NM_101884	SMT2		1	7038044	7038868	NM_101884	SMT2
1	7039907	7041612	NM_101884	SMT2		1	7039613	7042222	NM_101884	SMT2
1	7085685	7085885	NM_101894	COR47		1	7085653	7085930	NM_101894	COR47
1	7137560	7137933	NM_101912	CYCB2;3		1	7137505	7137948	NM_101912	CYCB2;3
1	7141005	7141599	NM_001035995	CAT3		1	7141070	7142040	NM_001035995	CAT3
1	7142810	7146988	NM_001035995	CAT3		1	7142819	7143215	NM_001035995	CAT3
1	7142810	7146988	NM_001035995	CAT3		1	7143953	7144378	NM_001035995	CAT3
1	7142810	7146988	NM_001035995	CAT3		1	7145043	7146891	NM_101914	CAT1
1	7154277	7154831	NM_101915	AT1G20640		1	7154272	7154832	NM_101915	AT1G20640
1	7160161	7160912	NM_101916	AT1G20650		1	7160145	7160971	NM_101916	AT1G20650
1	7167104	7168206	NM_101917	AT1G20670		1	7167304	7168218	NM_101917	AT1G20670
1	7176406	7177016	NM_001035997	HMGB2		1	7176244	7177042	NM_001035997	HMGB2
1	7178495	7179672	NM_001035998	HMGB3		1	7178432	7179728	NM_001035998	HMGB3
1	7216805	7217233	NM_101930	SAUL1		1	7216825	7217318	NM_101930	SAUL1
1	7264912	7265663	NM_001198120	AT1G20880		1	7264893	7265589	NM_001198120	AT1G20880
1	7270225	7270539	NM_101943	ESC		1	7269973	7270796	NM_101943	ESC
1	7272180	7272946	NM_101943	ESC		1	7272427	7272971	NM_101943	ESC
1	7312333	7314216	NM_001123849	AT1G20967		1	7312620	7313209	NM_001123849	AT1G20967
1	7312333	7314216	NM_001123849	AT1G20967		1	7313880	7314186	NM_101950	AT1G20970
1	7322669	7323006	NM_101951	SPL14		1	7322767	7323051	NM_101951	SPL14
1	7324365	7324666	NM_101951	SPL14		1	7324395	7324666	NM_101951	SPL14
1	7335588	7337871	NM_001123850	AT1G21000		1	7336762	7337882	NM_001123850	AT1G21000
1	7339288	7340918	NM_001123850	AT1G21000		1	7339458	7340911	NM_001123850	AT1G21000
1	7346033	7346509	NM_101954	AT1G21010		1	7346019	7346780	NM_101954	AT1G21010
1	7369842	7371575	NM_001198122	AT1G21060		1	7370549	7371615	NM_001198122	AT1G21060
1	7388393	7390016	NM_101964	AT1G21100		1	7388484	7390035	NM_101964	AT1G21100
1	7400206	7401614	NM_101967	AT1G21130		1	7399760	7401523	NM_101967	AT1G21130
1	7421110	7421363	NM_101973	AT1G21200		1	7420851	7421294	NM_101973	AT1G21200
1	7444537	7444715	NM_101979	WAK2		1	7444515	7445065	NM_101979	WAK2
1	7448354	7448697	NM_001123851	AT1G21281		1	7448355	7448632	NM_101980	AT1G21280
1	7468611	7470465	NM_148478	AT1G21326		1	7469731	7470481	NM_148478	AT1G21326
1	7488586	7489125	NM_101990	AT1G21380		1	7488584	7489122	NM_101990	AT1G21380
1	7490606	7491476	NM_101991	emb2170		1	7490571	7491573	NM_101991	emb2170
1	7493279	7494186	NM_101992	AT1G21400		1	7493263	7494187	NM_101992	AT1G21400
1	7496084	7497113	NM_101993	SKP2A		1	7496130	7497066	NM_101993	SKP2A
1	7588447	7588687	NM_001198128	NADK2		1	7588452	7588764	NM_001198128	NADK2
1	7605533	7606015	NM_102015	AT1G21660		1	7605513	7606008	NM_102015	AT1G21660
1	7626189	7626418	NM_102021	PBC1		1	7626156	7626424	NM_102021	PBC1
1	7641152	7642205	NM_102023	AT1G21740		1	7641024	7642252	NM_102023	AT1G21740
1	7651881	7652546	NM_102026	AT1G21770		1	7651810	7652539	NM_102026	AT1G21770
1	7660768	7661192	NM_102031	AT1G21830		1	7660688	7661226	NM_102031	AT1G21830
1	7663345	7664348	NM_102031	AT1G21830		1	7662458	7664261	NM_102031	AT1G21830
1	7680169	7680651	NM_102036	LYM1		1	7679851	7680913	NM_102036	LYM1
1	7694244	7696999	NM_102039	AT1G21910		1	7694750	7697090	NM_102039	AT1G21910
1	7699498	7701044	NM_102039	AT1G21910		1	7699221	7699568	NM_102039	AT1G21910
1	7705507	7706395	NM_102040	AT1G21920		1	7705431	7706433	NM_102040	AT1G21920
1	7760419	7760818	NM_102053	AT1G22030		1	7760299	7760813	NM_102053	AT1G22030
1	7765606	7765820	NM_102054	AT1G22040		1	7765606	7766905	NM_102054	AT1G22040
1	7800695	7800982	NM_102060	AT1G22100		1	7800690	7800956	NM_102060	AT1G22100
1	7801985	7802675	NM_102061	AT1G22110		1	7802047	7802768	NM_102061	AT1G22110
1	7830260	7830476	NM_102068	AT1G22180		1	7830353	7830562	NM_102068	AT1G22180
1	7872662	7874074	NM_001198133	PAPP2C		1	7872553	7873747	NM_001198133	PAPP2C
1	7883711	7885186		AT1G22320		1	7883628	7885223		AT1G22320
1	7886230	7886533	NM_102083	AT1G22330		1	7886224	7886538	NM_102083	AT1G22330
1	7887552	7889134	NM_102083	AT1G22330		1	7887470	7889201	NM_102083	AT1G22330
1	7903872	7905150	NM_102089	UGT85A1		1	7904864	7905217	NM_102089	UGT85A1
1	7906635	7910864		AT1G22403		1	7906712	7908543	NM_102089	AT1G22400
1	7906635	7910864		AT1G22403		1	7909466	7910826		AT1G22403
1	7919037	7919329	NM_001036002	AT1G22430		1	7919044	7919319	NM_001036002	AT1G22430
1	7938694	7938948	NM_102098	AT1G22490		1	7938659	7938959	NM_102098	AT1G22490
1	7940491	7940742	NM_102098	AT1G22490		1	7940024	7940719	NM_102098	AT1G22490
1	7958176	7958659	NM_102102	PATL2		1	7958097	7958672	NM_102102	PATL2
1	7963397	7964850	NM_102103	AT1G22540		1	7964338	7964974	NM_102103	AT1G22540
1	7978559	7980168	NM_102105	AT1G22570		1	7978576	7980230	NM_102105	AT1G22570
1	7991766	7993073	NM_102108	AT1G22610		1	7992225	7993036	NM_102108	AT1G22610
1	7993884	7994386	NM_102108	AT1G22610		1	7993862	7994373	NM_102108	AT1G22610
1	8004700	8007113	NM_102111	MYB3		1	8005261	8007154	NM_102111	MYB3
1	8010098	8011018	NM_102111	MYB3		1	8010707	8011024	NM_102111	MYB3
1	8015858	8016347	NM_001123859	AT1G22651		1	8015888	8017434	NM_001123859	AT1G22651
1	8060656	8060888	NM_001123860	AT1G22767		1	8060688	8062010	NM_001123860	AT1G22767
1	8061640	8061995	NM_102124	GI		1	8060688	8062010	NM_001123860	AT1G22767
1	8076519	8076810	NM_001084113	AT1G22830		1	8076415	8076740	NM_001084113	AT1G22830
1	8097644	8098785	NM_148482	AT1G22882		1	8097592	8098783	NM_148482	AT1G22882
1	8102363	8104094	NM_102136	AT1G22890		1	8102477	8103233	NM_102136	AT1G22890
1	8105341	8105953	NM_102138	AT1G22910		1	8105332	8106662	NM_102138	AT1G22910
1	8153460	8153890	NM_001198138	FRO3		1	8152773	8153815	NM_001198138	FRO3
1	8154830	8155060	NM_001198138	FRO3		1	8154827	8155076	NM_001198138	FRO3
1	8155854	8156079	NM_102151	AT1G23030		1	8155811	8156821	NM_102151	AT1G23030
1	8166418	8166648	NM_102152	AT1G23040		1	8166402	8166670	NM_102152	AT1G23040
1	8183390	8183660	NM_001084115	PIN7		1	8183367	8183663	NM_001084115	PIN7
1	8258508	8258758	NM_102175	MMZ1		1	8258494	8258780	NM_102175	MMZ1
1	8298262	8298602	NM_102185	MENG		1	8298097	8299178	NM_102185	MENG
1	8302461	8302800	NM_102187	KNAT6		1	8302544	8302792	NM_102187	KNAT6
1	8308997	8309450	NM_102188	AT1G23390		1	8308439	8309751	NM_102188	AT1G23390
1	8310579	8311925	NM_102188	AT1G23390		1	8310575	8312052	NM_102188	AT1G23390
1	8321413	8321768	NM_102193	AT1G23440		1	8321387	8321764	NM_102193	AT1G23440
1	8336586	8336807	NM_102198	ARF1		1	8336577	8336867	NM_102198	ARF1
1	8350106	8350884	NM_102204	SRO2		1	8350057	8350336	NM_102203	IGI1
1	8384973	8385271	NM_102219	AT1G23710		1	8384912	8385208	NM_102219	AT1G23710
1	8429217	8431198	NM_001123870	RSZP21		1	8430207	8431182	NM_001123870	RSZP21
1	8431970	8432293	NM_102235	TPS9		1	8431929	8432313	NM_102235	TPS9
1	8435554	8435786	NM_102236	AT1G23880		1	8435500	8435802	NM_102236	AT1G23880
1	8532023	8532413	NM_102258	ARL1		1	8531977	8532409	NM_102258	ARL1
1	8556253	8556865	NM_001198150	AT1G24160		1	8556242	8556793	NM_001198150	AT1G24160
1	8558823	8559214	NM_102263	LGT9		1	8558710	8560444	NM_102263	LGT9
1	8563353	8563904	NM_102264	IAR4		1	8563345	8563856	NM_102264	IAR4
1	8595694	8596708	NM_001198152	SEP3		1	8595740	8596735	NM_001198152	SEP3
1	8598376	8598983	NM_001198153	AT1G24265		1	8598357	8599015	NM_001198153	AT1G24265
1	8607120	8607622	NM_001036011	AT1G24267		1	8607138	8608653	NM_001036011	AT1G24267
1	8661693	8662224	NM_102289	AT1G24440		1	8661704	8662102	NM_102289	AT1G24440
1	8664031	8664278	NM_102290	NFD2		1	8663977	8664283	NM_102290	NFD2
1	8692506	8694431	NM_102297	AT1G24530		1	8692604	8693371	NM_102297	AT1G24530
1	8692506	8694431	NM_102297	AT1G24530		1	8694114	8694943	NM_102297	AT1G24530
1	8717806	8718066	NM_102302	AT1G24600		1	8717761	8718049	NM_102302	AT1G24600
1	8726849	8728598	NM_102305	ZFP7		1	8726809	8728492	NM_102305	ZFP7
1	8775729	8776335	NM_001198159	AT1G24880		1	8775691	8776165	NM_001198159	AT1G24880
1	8777738	8778102	NM_102314	AT1G24822		1	8777538	8778162	NM_102314	AT1G24822
1	8790084	8790270		AT1G24938		1	8790076	8790283		AT1G24938
1	8798242	8798855	NM_001123877	AT1G25054		1	8798222	8798830	NM_001123877	AT1G25054
1	8800258	8800725	NM_102320	AT1G24996		1	8800138	8800682	NM_102320	AT1G24996
1	8812624	8813116		AT1G25098		1	8812559	8813101		AT1G25098
1	8814470	8815091	NM_102324	AT1G25097		1	8814437	8815141	NM_102324	AT1G25097
1	8827020	8827451		AT1G25175		1	8826957	8827551		AT1G25175
1	8828990	8829410	NM_102329	AT1G25180		1	8828879	8829315	NM_102329	AT1G25180
1	8848241	8849366	NM_102334	IDD16		1	8848269	8849402	NM_102334	IDD16
1	8860484	8861965	NM_001036012	AT1G25275		1	8860504	8861958	NM_001036012	AT1G25275
1	8863617	8864096	NM_001123881	TLP10		1	8863658	8864174	NM_001123881	TLP10
1	8877716	8878171	NM_102342	AT1G25320		1	8877721	8878017	NM_102342	AT1G25320
1	8908909	8910088	NM_102350	AT1G25390		1	8908974	8910114	NM_102350	AT1G25390
1	8910967	8913880	NM_001198166	AT1G25400		1	8910949	8911579	NM_001198166	AT1G25400
1	8910967	8913880	NM_001198166	AT1G25400		1	8912403	8913090	NM_001198166	AT1G25400
1	8922432	8922990	NM_001036015	CLE43		1	8922469	8922986	NM_001036015	CLE43
1	8938141	8938411	NM_102356	KCS5		1	8937329	8938410	NM_102355	AT1G25440
1	8957835	8958182	NM_001123883	AT1G25500		1	8957775	8958142	NM_001123883	AT1G25500
1	8961436	8962258	NM_102363	AT1G25520		1	8961785	8962045	NM_102363	AT1G25520
1	8974678	8976968	NM_102366	AT1G25550		1	8974648	8976770	NM_102366	AT1G25550
1	8978021	8979626	NM_102366	AT1G25550		1	8977909	8979654	NM_102366	AT1G25550
1	8982002	8986723	NM_102367	TEM1		1	8982012	8986068	NM_102367	TEM1
1	8990283	8990859	NM_102368	AT1G25570		1	8990321	8990833	NM_102368	AT1G25570
1	8999746	9000128	NM_102369	SOG1		1	8999699	9000062	NM_102369	SOG1
1	9023585	9024345	NM_102375	AT1G26100		1	9023388	9024295	NM_102375	AT1G26100
1	9027518	9027910	NM_001160895	DCP5		1	9027463	9027938	NM_001160895	DCP5
1	9043922	9044411	NM_102380	PERK10		1	9043861	9044404	NM_102380	PERK10
1	9064932	9067031	NM_102385	SOFL1		1	9066078	9067454	NM_102385	SOFL1
1	9068718	9069573		AT1G26208		1	9068488	9069486		AT1G26208
1	9092323	9092983	NM_102391	AT1G26270		1	9092344	9093012	NM_102391	AT1G26270
1	9107359	9107745	NM_001198170	AT1G26330		1	9107344	9107851	NM_001198170	AT1G26330
1	9170976	9171250	NM_102417	AT1G26550		1	9170973	9171266	NM_102417	AT1G26550
1	9175590	9175977		AT1G26558		1	9174773	9175937		AT1G26558
1	9184440	9184648	NM_102420	AT1G26580		1	9184424	9184720	NM_102420	AT1G26580
1	9205754	9206027	NM_001084128	FBR12		1	9205728	9206051	NM_001084128	FBR12
1	9225583	9225882	NM_102432	AT1G26690		1	9225569	9225882	NM_102432	AT1G26690
1	9240824	9241330	NM_102436	AT1G26730		1	9240916	9241422	NM_102436	AT1G26730
1	9259233	9259615	NM_001084130	EXPA10		1	9259250	9259711	NM_001084130	EXPA10
1	9272736	9273498	NM_001160897	MYB117		1	9272723	9273039	NM_001160897	MYB117
1	9275198	9275496	NM_102442	AT1G26790		1	9275198	9275496	NM_102442	AT1G26790
1	9284807	9286556	NM_102444	AT1G26800		1	9285177	9286853	NM_102444	AT1G26800
1	9303895	9304733	NM_102449	AT1G26850		1	9303772	9304698	NM_102449	AT1G26850
1	9325987	9331656	NM_102456	AT1G26920		1	9325942	9331131	NM_102456	AT1G26920
1	9350119	9350357	NM_179381	KDR		1	9350134	9350425	NM_179381	KDR
1	9408601	9409884	NM_102472	AT1G27100		1	9408551	9408844	NM_102471	AT1G27090
1	9408601	9409884	NM_102472	AT1G27100		1	9409664	9410014	NM_102472	AT1G27100
1	9411811	9412202	NM_102472	AT1G27100		1	9411276	9412174	NM_102472	AT1G27100
1	9459102	9459425	NM_001123892	AT1G27213		1	9459138	9459404	NM_001123892	AT1G27213
1	9481068	9481816	NM_001084133	AT1G27290		1	9480973	9481937	NM_001084133	AT1G27290
1	9482821	9483390	NM_102492	AT1G27300		1	9482716	9483482	NM_102492	AT1G27300
1	9486658	9487278	NM_102494	HK3		1	9486669	9487303	NM_102494	HK3
1	9492585	9492884	NM_102495	AT1G27330		1	9492476	9492970	NM_102495	AT1G27330
1	9495248	9495847	NM_102496	AT1G27340		1	9495327	9495905	NM_102496	AT1G27340
1	9499359	9499625	NM_102497	AT1G27350		1	9499373	9499635	NM_102497	AT1G27350
1	9507413	9507931	NM_001036019	SPL10		1	9507249	9508279	NM_001036019	SPL10
1	9528729	9529044	NM_102507	AT1G27435		1	9528686	9528955	NM_102507	AT1G27435
1	9544198	9544415	NM_102511	AT1G27470		1	9544135	9544442	NM_102511	AT1G27470
1	9554012	9554418	NM_102514	AT1G27500		1	9553997	9554475	NM_102514	AT1G27500
1	9621009	9621538	NM_102531	AT1G27660		1	9620963	9621577	NM_102531	AT1G27660
1	9626541	9627505	NM_102532	AT1G27670		1	9626384	9627635	NM_102532	AT1G27670
1	9648413	9650243	NM_102538	STZ		1	9649032	9649494	NM_102538	STZ
1	9657297	9657566	NM_102540	AT1G27750		1	9657256	9657641	NM_102540	AT1G27750
1	9661951	9662308	NM_001084142	AT1G27752		1	9661929	9662383	NM_001084142	AT1G27752
1	9698051	9698628	NM_102550	AT1G27850		1	9698336	9698827	NM_102550	AT1G27850
1	9707990	9708603	NM_102553	AT1G27880		1	9707864	9708636	NM_102553	AT1G27880
1	9730062	9730337		AT1G27921		1	9730021	9731629		AT1G27921
1	9732372	9732605	NM_102558	AT1G27930		1	9732397	9732675	NM_102558	AT1G27930
1	9745549	9745771	NM_102561	ECT9		1	9745581	9745825	NM_102561	ECT9
1	9827822	9828507	NM_102579	AT1G28135		1	9827823	9828529	NM_102579	AT1G28135
1	9831130	9832743	NM_102580	AT1G28140		1	9831155	9832780	NM_102580	AT1G28140
1	9847541	9850129	NM_102584	AT1G28190		1	9847766	9848025	NM_102584	AT1G28190
1	9879046	9879608	NM_102591	AT1G28260		1	9879037	9879564	NM_102591	AT1G28260
1	9880379	9880902	NM_102591	AT1G28260		1	9880432	9880999	NM_102591	AT1G28260
1	9884705	9887942	NM_001123896	AT1G28280		1	9884777	9887943	NM_001123896	AT1G28280
1	9913433	9913851	NM_001036023	AT1G28310		1	9913447	9913826	NM_001036023	AT1G28310
1	9939906	9940131	NM_102600	RLP4		1	9939845	9940104	NM_102600	RLP4
1	9949813	9953084	NM_102602	ERF12		1	9949831	9953078	NM_102602	ERF12
1	9996689	9997212	NM_102612	HSL1		1	9996674	9997182	NM_102612	HSL1
1	10000480	10001891		AT1G28447		1	10000163	10001921		AT1G28447
1	10018626	10019410	NM_102618	AT1G28500		1	10018477	10019390	NM_102618	AT1G28500
1	10023780	10024022	NM_102619	AT1G28510		1	10023748	10024091	NM_102619	AT1G28510
1	10046303	10046768	NM_102626	AT1G28580		1	10046282	10046839	NM_102626	AT1G28580
1	10053043	10053816	NM_001036026	AT1G28600		1	10053121	10053841	NM_001036026	AT1G28600
1	10073356	10073581	NM_102633	AT1G28660		1	10073390	10073647	NM_102633	AT1G28660
1	10078091	10078537	NM_102635	AT1G28680		1	10078022	10078543	NM_102635	AT1G28680
1	10081224	10081775	NM_102636	AT1G28690		1	10081219	10081745	NM_102636	AT1G28690
1	10102773	10103102	NM_102639	AT1G28760		1	10102765	10103125	NM_102639	AT1G28760
1	10174132	10174525	NM_001036029	AT1G29120		1	10174069	10174574	NM_001036029	AT1G29120
1	10184178	10184649	NM_102657	AT1G29160		1	10184159	10184636	NM_102657	AT1G29160
1	10194867	10195395	NM_001123903	WAVE2		1	10194993	10195575	NM_001123903	WAVE2
1	10236074	10236538	NM_102668	WRKY65		1	10236099	10236569	NM_102668	WRKY65
1	10244784	10245195	NM_102669	AT1G29290		1	10244791	10245151	NM_102669	AT1G29290
1	10247334	10248115	NM_102670	UNE1		1	10247385	10248191	NM_102670	UNE1
1	10260840	10261374	NM_102673	ERD2		1	10260851	10261409	NM_102673	ERD2
1	10264013	10264298	NM_102674	PUB17		1	10264073	10264366	NM_102674	PUB17
1	10273558	10273958	NM_102675	AT1G29350		1	10273578	10273912	NM_102675	AT1G29350
1	10282921	10283436	NM_102676	AT1G29370		1	10282941	10283281	NM_102676	AT1G29370
1	10289487	10290483	NM_102679	COR413IM1		1	10289519	10290383	NM_102679	COR413IM1
1	10294390	10294765	NM_102680	ML5		1	10294398	10294689	NM_102680	ML5
1	10339837	10340126	NM_001198183	eIF4E3		1	10339813	10340131	NM_001198183	eIF4E3
1	10353761	10354167	NM_102704	AT1G29640		1	10353833	10354143	NM_102704	AT1G29640
1	10355412	10355662	NM_102704	AT1G29640		1	10355405	10355697	NM_102704	AT1G29640
1	10467969	10468135	NM_102730	CARB		1	10467945	10468163	NM_102730	CARB
1	10489731	10490032	NM_102735	AT1G29950		1	10489720	10490038	NM_102735	AT1G29950
1	10491547	10491864	NM_102735	AT1G29950		1	10491525	10491875	NM_102735	AT1G29950
1	10501327	10501642	NM_001084157	RPL18AA		1	10501295	10501710	NM_001084157	RPL18AA
1	10504852	10505129	NM_102738	AT1G29980		1	10504999	10506178	NM_102738	AT1G29980
1	10513095	10513316	NM_102741	AT1G30010		1	10513078	10513290	NM_102741	AT1G30010
1	10581270	10581561	NM_001198185	NUDX25		1	10581215	10581697	NM_001198185	NUDX25
1	10586703	10587858	NM_102752	AT1G30130		1	10586641	10587846	NM_102752	AT1G30130
1	10624958	10625186	NM_102759	AT1G30200		1	10624923	10625271	NM_102759	AT1G30200
1	10630486	10630777	NM_102760	TCP24		1	10630444	10630805	NM_102760	TCP24
1	10654712	10655025	NM_102766	CIPK23		1	10654764	10655108	NM_102766	CIPK23
1	10676859	10677350		AT1G30310		1	10676967	10677381		AT1G30310
1	10680005	10680323	NM_102770	AT1G30320		1	10679873	10680437	NM_102770	AT1G30320
1	10684896	10685799	NM_102770	AT1G30320		1	10684842	10685092	NM_102770	AT1G30320
1	10690577	10691016	NM_001036038	ARF6		1	10690622	10691025	NM_001036038	ARF6
1	10692774	10693316	NM_001036038	ARF6		1	10692762	10693360	NM_001036038	ARF6
1	10715416	10715842	NM_102773	ERD4		1	10715418	10716000	NM_102773	ERD4
1	10737763	10738974	NM_102778	MRP13		1	10737787	10739099	NM_102778	MRP13
1	10779080	10779348	NM_001198186	AT1G30470		1	10779076	10779359	NM_001198186	AT1G30470
1	10800663	10801218	NM_102785	PHV		1	10800670	10801216	NM_102785	PHV
1	10806183	10806689	NM_102786	NF-YA7		1	10806172	10806721	NM_102786	NF-YA7
1	10810690	10811045	NM_102789	AAE14		1	10810746	10811080	NM_102789	AAE14
1	10839848	10840988	NM_102796	AT1G30590		1	10839860	10841033	NM_102796	AT1G30590
1	10854449	10854909	NM_001036041	MUR4		1	10854448	10854955	NM_001036041	MUR4
1	10868229	10868602	NM_102802	WRKY14		1	10868237	10868636	NM_102802	WRKY14
1	10887431	10887846	NM_001036042	AT1G30690		1	10887312	10887828	NM_001036042	AT1G30690
1	10941796	10942471	NM_001198189	AT1G30810		1	10942183	10942581	NM_001198189	AT1G30810
1	10949187	10949505	NM_102819	AT1G30820		1	10949150	10949519	NM_102819	AT1G30820
1	10956248	10956566	NM_102820	DIS2		1	10956257	10956558	NM_102820	DIS2
1	10959774	10960077	NM_102820	DIS2		1	10959698	10960084	NM_102820	DIS2
1	10966874	10967124		SADHU1-2		1	10966891	10967173		SADHU1-2
1	11072200	11072708	NM_102842	AT1G31040		1	11071145	11072671	NM_102842	AT1G31040
1	11084684	11085067	NM_102845	GlcNA.1UT1		1	11084683	11085046	NM_102845	GlcNA.1UT1
1	11107784	11108545	NM_102850	KUP10		1	11107834	11108240	NM_102850	KUP10
1	11119543	11119901	NM_102853	AT1G31150		1	11119539	11119933	NM_102853	AT1G31150
1	11163494	11165091	NM_102862	AT1G31240		1	11163346	11165061	NM_102862	AT1G31240
1	11197079	11198035	NM_102869	AT1G31310		1	11196374	11198025	NM_102869	AT1G31310
1	11215946	11216190	NM_102871	PSAF		1	11215939	11216167	NM_102871	PSAF
1	11219809	11220365	NM_102873	RUB1		1	11219871	11220393	NM_102873	RUB1
1	11222607	11222927	NM_102874	KUF1		1	11222630	11222946	NM_102874	KUF1
1	11227681	11228340		AT1G31355		1	11227616	11227932		AT1G31355
1	11249366	11249883	NM_001198193	FEI1		1	11249290	11250090	NM_001198193	FEI1
1	11293524	11293957	NM_001123924	AT1G31540		1	11293553	11293953	NM_001123924	AT1G31540
1	11316068	11316638	NM_102896	AT1G31600		1	11316031	11316788	NM_102896	AT1G31600
1	11359478	11359765	NM_102908	AT1G31730		1	11359529	11359812	NM_102908	AT1G31730
1	11412109	11412366	NM_102916	ACBP6		1	11412098	11412398	NM_102916	ACBP6
1	11430040	11430849	NM_102922	AT1G31850		1	11430015	11430491	NM_102922	AT1G31850
1	11445194	11445589	NM_102925	BRX		1	11445154	11445613	NM_102925	BRX
1	11463746	11464103	NM_102928	AT1G31920		1	11463726	11464022	NM_102928	AT1G31920
1	11464835	11465723	NM_001198196	XLG3		1	11464839	11465631	NM_001198196	XLG3
1	11471365	11472840	NM_102930	AT1G31940		1	11471934	11472674	NM_102930	AT1G31940
1	11528313	11528612	NM_102939	AT1G32050		1	11527959	11528588	NM_102939	AT1G32050
1	11531303	11532236	NM_102940	PRK		1	11531855	11532158	NM_102940	PRK
1	11543879	11544178	NM_102943	AT1G32090		1	11543933	11544163	NM_102943	AT1G32090
1	11571124	11572213	NM_102949	AT1G32160		1	11570647	11572279	NM_102949	AT1G32160
1	11573308	11573949	NM_102950	XTH30		1	11573598	11573925	NM_102950	XTH30
1	11575186	11575621	NM_102950	XTH30		1	11575166	11575729	NM_102950	XTH30
1	11595406	11596017	NM_001084173	AT1G32190		1	11595385	11596051	NM_001084173	AT1G32190
1	11598361	11598592	NM_001084173	AT1G32190		1	11598352	11598636	NM_001084173	AT1G32190
1	11601219	11601949	NM_102953	ATS1		1	11601203	11601923	NM_102953	ATS1
1	11611753	11612262	NM_001160916	RCD1		1	11611934	11612291	NM_001160916	RCD1
1	11620185	11620525	NM_001160916	RCD1		1	11620185	11621313	NM_001160916	RCD1
1	11628376	11629017	NM_102957	KAN2		1	11628308	11629016	NM_102957	KAN2
1	11630514	11630902	NM_102957	KAN2		1	11630292	11630901	NM_102957	KAN2
1	11660263	11660605	NM_102966	HSFA1D		1	11660281	11660591	NM_102966	HSFA1D
1	11676821	11677191	NM_001036049	TOM2B		1	11676839	11677132	NM_001036049	TOM2B
1	11691423	11691657	NM_001036050	TOM2A		1	11691382	11691661	NM_001036050	TOM2A
1	11712026	11712275	NM_102979	PKp3		1	11711972	11712342	NM_102979	PKp3
1	11751877	11752171	NM_102985	NAP6		1	11751853	11752196	NM_102985	NAP6
1	11762391	11762795	NM_102988	AT1G32530		1	11762448	11762788	NM_102988	AT1G32530
1	11763553	11763841	NM_102988	AT1G32530		1	11763538	11763832	NM_102988	AT1G32530
1	11800243	11801622	NM_102998	MYC2		1	11800873	11801299	NM_102998	MYC2
1	11827202	11828105	NM_103004	AT1G32700		1	11827188	11828124	NM_103004	AT1G32700
1	11828873	11830060	NM_103004	AT1G32700		1	11828861	11830040	NM_103004	AT1G32700
1	11844575	11844791	NM_103008	AT1G32740		1	11844586	11846185	NM_103008	AT1G32740
1	11845544	11846151	NM_103008	AT1G32740		1	11844586	11846185	NM_103008	AT1G32740
1	11877144	11877576	NM_001036054	CID11		1	11877128	11877638	NM_001036054	CID11
1	11927711	11930149	NM_103025	AT1G32920		1	11927704	11929063	NM_103025	AT1G32920
1	11931047	11932021	NM_001036055	AT1G32928		1	11931049	11931982	NM_001036055	AT1G32928
1	12010543	12010994	NM_103046	AT1G33120		1	12010507	12011019	NM_103046	AT1G33120
1	12022886	12023368	NM_103048	PGY2		1	12022866	12023396	NM_103048	PGY2
1	12050588	12051363	NM_103052	GTL1		1	12050616	12051347	NM_103052	GTL1
1	12054326	12055190	NM_103052	GTL1		1	12054026	12055224	NM_103052	GTL1
1	12056005	12057153	NM_103052	GTL1		1	12056010	12057257	NM_103052	GTL1
1	12059176	12059752	NM_103053	AT1G33250		1	12059119	12059671	NM_103053	AT1G33250
1	12091023	12092094	NM_103062	AT1G33350		1	12090986	12092107	NM_103062	AT1G33350
1	12096426	12096666		AT1G33370		1	12096407	12096677		AT1G33370
1	12123381	12123726	NM_103067	AT1G33420		1	12123376	12123658	NM_103067	AT1G33420
1	12138549	12138789		AT1G33450		1	12138513	12138775		AT1G33450
1	12144364	12144643	NM_103072	AT1G33470		1	12144413	12144707	NM_103072	AT1G33470
1	12148156	12148508	NM_148505	AT1G33475		1	12148190	12148505	NM_148505	AT1G33475
1	12177561	12177894	NM_103082	AT1G33590		1	12177496	12177954	NM_103082	AT1G33590
1	12180591	12180933	NM_103083	AT1G33600		1	12180219	12182853	NM_103083	AT1G33600
1	12184231	12184433	NM_001036057	AT1G33607		1	12184191	12184471	NM_001036057	AT1G33607
1	12188692	12189115	NM_103084	AT1G33610		1	12188697	12189212	NM_103084	AT1G33610
1	12228540	12228746	NM_103093	CYP76C5		1	12228526	12228774	NM_103093	CYP76C5
1	12355246	12355968	NM_103121	MES14		1	12355179	12355980	NM_103121	MES14
1	12358963	12359796	NM_103122	OHP2		1	12359517	12360157	NM_103122	OHP2
1	12458436	12459019	NM_103144	SERK2		1	12458428	12459170	NM_103144	SERK2
1	12472035	12472359	NM_103147	EPF2		1	12471994	12472381	NM_103147	EPF2
1	12473021	12473710	NM_103147	EPF2		1	12473474	12474682	NM_103147	EPF2
1	12474431	12474682	NM_103147	EPF2		1	12473474	12474682	NM_103147	EPF2
1	12503259	12503512	NM_103152	AT1G34300		1	12503278	12503563	NM_103152	AT1G34300
1	12520023	12520375	NM_103154	AT1G34320		1	12520018	12520451	NM_103154	AT1G34320
1	12536194	12536539	NM_103158	PS1		1	12536192	12536516	NM_103158	PS1
1	12549927	12550701	NM_001036063	STOP1		1	12550000	12550750	NM_001036063	STOP1
1	12556129	12556574	NM_103162	ARF22		1	12556112	12556599	NM_103162	ARF22
1	12577869	12578228	NM_103164	ARF21		1	12577874	12578222	NM_103164	ARF21
1	12590047	12590292	NM_103166	EMB3003		1	12590081	12590305	NM_103166	EMB3003
1	12685019	12685401	NM_001123939	AT1G34630		1	12685044	12685392	NM_001123939	AT1G34630
1	12733234	12733438	NM_103195	AT1G34750		1	12733233	12733516	NM_103195	AT1G34750
1	12851696	12852207	NM_103210	PHI-1		1	12851676	12851987	NM_103210	PHI-1
1	12866885	12867330	NM_001198209	GF14 PHI		1	12866866	12867260	NM_001198209	GF14 PHI
1	12907462	12907878	NM_103220	AT1G35220		1	12907470	12907866	NM_103220	AT1G35220
1	12930022	12930366	NM_103222	ARF20		1	12930060	12930363	NM_103222	ARF20
1	13029806	13030114	NM_103238	AT1G35430		1	13029592	13030093	NM_103238	AT1G35430
1	13071025	13071460	NM_103245	AT1G35510		1	13071019	13071591	NM_103245	AT1G35510
1	13076420	13076695		AT1G35513		1	13076418	13076714		AT1G35513
1	13077815	13079626	NM_001084198	AT1G35516		1	13077776	13079634	NM_001084198	AT1G35516
1	13085357	13085687	NM_103248	ARF15		1	13085357	13085692	NM_103248	ARF15
1	13102568	13103097	NM_001036065	AT1G35537		1	13102578	13103188	NM_001036065	AT1G35537
1	13108759	13109184	NM_103250	ARF14		1	13108749	13109187	NM_103250	ARF14
1	13115385	13115878	NM_103253	AT1G35560		1	13115439	13118031	NM_103253	AT1G35560
1	13116821	13118027	NM_103253	AT1G35560		1	13115439	13118031	NM_103253	AT1G35560
1	13147620	13147878	NM_103260	AT1G35614		1	13147630	13147904	NM_103260	AT1G35614
1	13258653	13259284	NM_103277	PUM10		1	13258641	13259336	NM_103277	PUM10
1	13281190	13282131	NM_103280	AT1G35780		1	13281571	13282119	NM_103280	AT1G35780
1	13321992	13322530	NM_103283	AT1G35830		1	13321795	13322548	NM_103283	AT1G35830
1	13430118	13430430		AT1G36010		1	13430111	13430430		AT1G36010
1	13452875	13453541	NM_001160922	AT1G36050		1	13452686	13456413	NM_103302	AT1G36060
1	13454207	13456433	NM_103302	AT1G36060		1	13452686	13456413	NM_103302	AT1G36060
1	13533202	13533576	NM_001198214	ACC1		1	13533155	13533608	NM_001198214	ACC1
1	13559273	13559697		AT1G36185		1	13559346	13559738		AT1G36185
1	13700668	13701311	NM_103324	AT1G36380		1	13700748	13701169	NM_103324	AT1G36380
1	13836989	13838437	NM_001084200	AT1G36622		1	13838094	13838384	NM_001084200	AT1G36622
1	13850667	13851273	NM_103338	AT1G36640		1	13850879	13851258	NM_103338	AT1G36640
1	13852179	13852845	NM_103338	AT1G36640		1	13852195	13852888	NM_103338	AT1G36640
1	13900656	13901009	NM_001123947	CPuORF19		1	13900554	13900944	NM_103340	AT1G36730
1	13979113	13979532		AT1G36915		1	13979105	13979556		AT1G36915
1	14139529	14140160	NM_001123950	AT1G37113		1	14139612	14139955	NM_001123950	AT1G37113
1	14158380	14158776	NM_103364	NIA2		1	14158413	14159397	NM_103364	NIA2
1	15607192	15607995	NM_103408	SKS6		1	15607249	15608038	NM_103408	SKS6
1	15645263	15646107		AT1G41870		1	15645599	15646113		AT1G41870
1	15880360	15880715		AT1G42420		1	15880316	15880760		AT1G42420
1	15891296	15891531	NM_001198218	AT1G42430		1	15891291	15891567	NM_001198218	AT1G42430
1	15926025	15926342	NM_103435	AT1G42470		1	15926020	15926330	NM_103435	AT1G42470
1	15976803	15977207	NM_103439	PMI1		1	15976819	15977109	NM_103439	PMI1
1	15993677	15993943		AT1G42580		1	15993676	15993945		AT1G42580
1	16137738	16138000	NM_103458	BZIP60		1	16137523	16137983	NM_103458	BZIP60
1	16310697	16310939	NM_148531	AT1G43245		1	16310659	16310952	NM_148531	AT1G43245
1	16616893	16617399	NM_001123962	SEU		1	16616880	16617421	NM_001123962	SEU
1	16643397	16643659		AT1G43886		1	16643324	16643686		AT1G43886
1	16673449	16673834	NM_103522	ARF23		1	16673431	16673829	NM_103522	ARF23
1	16799872	16800237	NM_001084207	ALDH3H1		1	16799957	16800236	NM_001084207	ALDH3H1
1	16800912	16801164	NM_001084207	ALDH3H1		1	16800967	16801199	NM_001084207	ALDH3H1
1	16837794	16838479	NM_103546	ILL6		1	16836481	16838452	NM_103546	ILL6
1	16851202	16851483	NM_103548	CH1		1	16851113	16851548	NM_103548	CH1
1	16868293	16868611	NM_103551	AT1G44542		1	16868293	16868616	NM_103551	AT1G44542
1	16892474	16892758	NM_001036070	PUP11		1	16892485	16892772	NM_001036070	PUP11
1	16898397	16898673	NM_103557	AT1G44760		1	16898223	16898697	NM_103557	AT1G44760
1	16913477	16913818	NM_103560	AT1G44790		1	16913449	16913829	NM_103560	AT1G44790
1	17090462	17091489	NM_202244	AT1G45165		1	17090432	17091403	NM_202244	AT1G45165
1	17097953	17098255	NM_001084211	AT1G45170		1	17097874	17098633	NM_103592	AT1G45180
1	17133441	17133795	NM_202247	AT1G45207		1	17133288	17133829	NM_202247	AT1G45207
1	17169149	17169326	NM_001198228	ABF2		1	17169037	17169294	NM_001198228	ABF2
1	17192879	17193306		AT1G45760		1	17192739	17193277		AT1G45760
1	17199183	17199494	NM_103601	SBP1		1	17199169	17199508	NM_103601	SBP1
1	17252826	17253870		AT1G46554		1	17252818	17253826		AT1G46554
1	17279456	17279972	NM_103611	VFB1		1	17279466	17279900	NM_103611	VFB1
1	17288278	17288576	NM_103612	RD21		1	17288310	17289842	NM_103612	RD21
1	17295291	17296564	NM_103613	WPP2		1	17295220	17296565	NM_103613	WPP2
1	17323296	17323563	NM_103620	GAMMA CA2		1	17323291	17323597	NM_103620	GAMMA CA2
1	17375851	17376189	NM_103632	AT1G47380		1	17375799	17376297	NM_103632	AT1G47380
1	17397047	17397366	NM_103636	SDH5		1	17397059	17397371	NM_103636	SDH5
1	17424500	17425166	NM_103642	RBP47C		1	17424495	17425298	NM_103642	RBP47C
1	17451523	17451818	NM_103646	AT1G47530		1	17451529	17452059	NM_103646	AT1G47530
1	17463984	17465366	NM_103649	SEC3B		1	17463984	17465326	NM_103649	SEC3B
1	17566451	17566802	NM_103667	AT1G47740		1	17566449	17566803	NM_103667	AT1G47740
1	17570140	17570333	NM_103668	PEX11A		1	17570051	17570367	NM_103668	PEX11A
1	17622837	17623515	NM_103682	HXK3		1	17623287	17623521	NM_103682	HXK3
1	17634556	17634945	NM_001198237	ATE2F2		1	17634525	17634959	NM_001198237	ATE2F2
1	17643488	17645491	NM_103687	RLP7		1	17644813	17645157	NM_103687	RLP7
1	17702568	17702892	NM_103696	MYB112		1	17702586	17702904	NM_103696	MYB112
1	17758296	17758608	NM_103704	AT1G48090		1	17758259	17758600	NM_103704	AT1G48090
1	17773281	17773629	NM_001123974	ECT7		1	17773278	17773633	NM_001123974	ECT7
1	17805673	17805920	NM_103720	AT1G48230		1	17805663	17805912	NM_103720	AT1G48320
1	17825438	17825728		MIR161		1	17825369	17825720		MIR161
1	17855509	17855918	NM_103729	AT1G48320		1	17855471	17855914	NM_103729	AT1G48320
1	17863494	17864099	NM_103730	AT1G48330		1	17863431	17863856	NM_103730	AT1G48330
1	17892329	17892770	NM_001198240	AGO1		1	17892300	17892807	NM_001198240	AGO1
1	17906746	17907250	NM_103740	AT1G48440		1	17906749	17907260	NM_103740	AT1G48440
1	17917632	17918731	NM_103744	RKL1		1	17917701	17918733	NM_103744	RKL1
1	17921481	17921897	NM_103744	RKL1		1	17920827	17921874	NM_103744	RKL1
1	17939864	17940140	NM_103748	GATB		1	17939862	17940130	NM_103748	GATB
1	17945182	17945546	NM_103750	AT1G48540		1	17945183	17945511	NM_103750	AT1G48540
1	17952677	17953008	NM_001198244	AT1G48560		1	17952680	17953053	NM_001198244	AT1G48560
1	17960448	17961015	NM_103754	AT1G48580		1	17960720	17961005	NM_103754	AT1G48580
1	17965629	17965988	NM_001123980	CPuORF31		1	17965618	17966029	NM_001123980	CPuORF31
1	17975951	17976649	NM_103758	HON5		1	17976075	17976669	NM_103758	HON5
1	18028809	18029127	NM_001084220	AT1G48745		1	18028800	18029106	NM_001084220	AT1G48745
1	18047458	18047764	NM_103774	AMSH1		1	18047461	18047814	NM_103774	AMSH1
1	18097770	18098131	NM_103785	NUC-L1		1	18097758	18098164	NM_103785	NUC-L1
1	18112298	18112754	NM_103789	AT1G48960		1	18111566	18112815	NM_103789	AT1G48960
1	18132446	18132804	NM_103794	AT1G49010		1	18132380	18132782	NM_103794	AT1G49010
1	18137767	18139026	NM_001123985	AT1G49032		1	18137743	18139060	NM_001123985	AT1G49032
1	18191242	18191654	NM_001198250	RR19		1	18191232	18191684	NM_001198250	RR19
1	18197897	18198170	NM_103810	AT1G49200		1	18197895	18198277	NM_103810	AT1G49200
1	18251943	18252238	NM_103824	ATPI4K ALPHA		1	18251925	18252200	NM_103824	ATPI4K ALPHA
1	18321854	18323743	NM_103838	AT1G49500		1	18321361	18323810	NM_103838	AT1G49500
1	18326716	18327071	NM_103839	emb1273		1	18326696	18327112	NM_103839	emb1273
1	18354573	18354889	NM_001160940	AT1G49590		1	18354590	18354967	NM_001160940	AT1G49590
1	18360247	18360578	NM_103848	RBP47A		1	18360055	18360568	NM_103848	RBP47A
1	18364659	18364944	NM_103849	AT1G49610		1	18364668	18364914	NM_103849	AT1G49610
1	18405438	18407101	NM_001036087	AT1G49730		1	18405430	18407104	NM_001036087	AT1G49730
1	18432617	18433084	NM_103865	PUB26		1	18432888	18433467	NM_103865	PUB26
1	18451855	18452211	NM_103871	AT1G49840		1	18451837	18452254	NM_103871	AT1G49840
1	18456370	18456792	NM_103872	AT1G49850		1	18456303	18456724	NM_103872	AT1G49850
1	18469962	18470291	NM_103876	AT1G49890		1	18469957	18470329	NM_103876	AT1G49890
1	18504493	18504919	NM_103885	AT1G49975		1	18504460	18504930	NM_103884	CLPR1
1	18543688	18544197	NM_103892	AT1G50040		1	18543588	18544132	NM_103892	AT1G50040
1	18579007	18579307	NM_001123988	AT1G50140		1	18578968	18579326	NM_001123988	AT1G50140
1	18598102	18598525	NM_001198257	ALATS		1	18598021	18598489	NM_001198257	ALATS
1	18606402	18606646	NM_001084223	FU		1	18606422	18606741	NM_001084223	FU
1	18621854	18622122	NM_103911	AT1G50270		1	18621846	18622822	NM_103911	AT1G50270
1	18627520	18628409	NM_103913	AT1G50290		1	18627444	18628413	NM_103913	AT1G50290
1	18631783	18632110	NM_103914	TAF15		1	18631779	18632090	NM_103914	TAF15
1	18658550	18658889	NM_103920	AT1G50370		1	18658576	18658928	NM_103920	AT1G50370
1	18679912	18681656	NM_103925	SCL3		1	18679780	18681290	NM_103925	SCL3
1	18685733	18685930	NM_001123990	AT1G50440		1	18685667	18685914	NM_001123990	AT1G50440
1	18690196	18691973	NM_103928	AT1G50450		1	18690210	18691938	NM_103928	AT1G50450
1	18693042	18693891	NM_103929	HKL1		1	18693496	18693884	NM_103929	HKL1
1	18715976	18716195	NM_103934	AT1G50510		1	18715877	18716251	NM_103934	AT1G50510
1	18748038	18748677	NM_103944	AT1G50620		1	18748011	18748684	NM_103944	AT1G50620
1	18753195	18754210	NM_001036090	AT1G50630		1	18753433	18754184	NM_001036090	AT1G50630
1	18758273	18758472	NM_103946	ERF3		1	18758190	18758535	NM_103946	ERF3
1	18770906	18771350	NM_103948	AT1G50660		1	18770902	18771389	NM_103948	AT1G50660
1	18869961	18870244	NM_103972	AT1G50920		1	18869964	18870252	NM_103972	AT1G50920
1	18886367	18886674	NM_001123993	AT1G50954		1	18886333	18886641	NM_001123993	AT1G50954
1	18927698	18928043	NM_001198263	bHLH115		1	18926896	18928047	NM_001198263	bHLH115
1	18949448	18949794	NM_001036091	AT1G51160		1	18949442	18949809	NM_001036091	AT1G51160
1	18952039	18952305	NM_001036091	AT1G51160		1	18951915	18952284	NM_001036091	AT1G51160
1	18953627	18954841	NM_103996	AT1G51170		1	18953587	18954411	NM_103996	AT1G51170
1	19052221	19052972	NM_104018	AT1G51400		1	19052203	19052993	NM_104018	AT1G51400
1	19100941	19101353	NM_104028	CER5		1	19100850	19101950	NM_104028	CER5
1	19104823	19105995	NM_104029	Y14		1	19104744	19106007	NM_104029	Y14
1	19119314	19119658	NM_104033	AT1G51550		1	19119149	19119891	NM_104033	AT1G55150
1	19121688	19122303	NM_104034	AT1G51560		1	19121847	19122266	NM_104034	AT1G51560
1	19124620	19125134	NM_104035	AT1G51570		1	19124638	19125124	NM_104035	AT1G51570
1	19132283	19132557	NM_104038	ZML2		1	19132269	19132588	NM_104038	ZML2
1	19162447	19162626	NM_001084228	4CL1		1	19162379	19163894	NM_001198270	B ALPHA
1	19174004	19175559	NM_104048	DOF1		1	19173952	19176128	NM_104048	DOF1
1	19188626	19189054	NM_104052	SYP81		1	19188593	19189047	NM_104052	SYP81
1	19191355	19191814	NM_001036095	AT1G51745		1	19191307	19191911	NM_001036095	AT1G51745
1	19225691	19226462	NM_001198271	AT1G51805		1	19225798	19226511	NM_001198271	AT1G51805
1	19299819	19300756	NM_104075	AT1G51940		1	19299773	19300759	NM_104075	AT1G51940
1	19302689	19303403	NM_104076	IAA18		1	19302499	19303948	NM_104076	IAA18
1	19304966	19306053	NM_104076	IAA18		1	19304960	19306066	NM_104076	IAA18
1	19326793	19327033	NM_001084232	AT1G51980		1	19326710	19327017	NM_001084232	AT1G51980
1	19368765	19369322	NM_104089	AR791		1	19368779	19369306	NM_104089	AR791
1	19424358	19424560	NM_104097	TRZ3		1	19424218	19424631	NM_104097	TRZ3
1	19427247	19427527	NM_104098	AT1G52180		1	19427252	19427499	NM_104098	AT1G52180
1	19434417	19434646	NM_104099	AT1G52190		1	19434409	19434716	NM_104099	AT1G52190
1	19441729	19442899	NM_001123996	AT1G52191		1	19442122	19442423	NM_001123996	AT1G52191
1	19459534	19459946	NM_001160947	ROPGEF11		1	19459240	19459940	NM_001160947	ROPGEF11
1	19492887	19493836	NM_001123999	AT1G52342		1	19493110	19493329	NM_001123999	AT1G52342
1	19495766	19496714		AT1G52347		1	19495821	19496661		AT1G52347
1	19527678	19527983	NM_104120	AT1G52420		1	19527705	19527983	NM_104120	AT1G52420
1	19603576	19603892	NM_104140	AT1G52620		1	19603191	19603912	NM_104140	AT1G52620
1	19640703	19641204	NM_104150	AT1G52720		1	19640702	19641284	NM_104150	AT1G52720
1	19645100	19645492	NM_104152	HTA9		1	19645084	19645546	NM_104152	HTA9
1	19657944	19658123	NM_104156	AT1G52780		1	19657824	19658635	NM_104156	AT1G52780
1	19730464	19730735		AT1G52960		1	19730273	19730703		AT1G52960
1	19762365	19762599	NM_104182	AT1G53035		1	19762320	19762620	NM_104182	AT1G53035
1	19771991	19772323	NM_104184	AT1G53050		1	19771976	19772377	NM_104184	AT1G53050
1	19782390	19783542	NM_104188	SPA4		1	19782754	19783217	NM_104188	SPA4
1	19820182	19821160	NM_104196	ERF8		1	19820184	19821325	NM_104196	ERF8
1	19822102	19822420	NM_104196	ERF8		1	19822088	19822318	NM_104196	ERF8
1	19830294	19830996	NM_104197	AT1G53180		1	19830755	19831050	NM_104197	AT1G53180
1	19837044	19837330	NM_001036100	AT1G53190		1	19837042	19837337	NM_001036100	AT1G53190
1	19843304	19844485	NM_104199	AT1G53200		1	19843268	19843596	NM_104199	AT1G53200
1	19848420	19849731		AT1G53233		1	19848355	19849697		AT1G53233
1	19851545	19852027	NM_104201	TCP3		1	19851435	19852002	NM_104201	TCP3
1	19853328	19853553	NM_104201	TCP3		1	19853230	19853561	NM_104201	TCP3
1	19857096	19857612	NM_104203	AT1G53250		1	19856721	19857635	NM_104203	AT1G53250
1	19867284	19867782	NM_104206	AT1G53280		1	19867212	19867750	NM_104206	AT1G53280
1	19879291	19879659	NM_104208	TTL1		1	19878792	19879775	NM_104208	TTL1
1	19893252	19893709	NM_104210	TLP7		1	19893226	19893697	NM_104210	TLP7
1	19916307	19917160	NM_001036103	AT1G53380		1	19916257	19918100	NM_001036103	AT1G53380
1	19934995	19936221	NM_001124007	AT1G53430		1	19935059	19935958	NM_001124007	AT1G53430
1	19969406	19969830	NM_104228	MUM4		1	19969370	19969885	NM_104228	MUM4
1	19975849	19976278	NM_104229	MPK18		1	19975940	19976251	NM_104229	MPK18
1	19985700	19986271	NM_104234	AT1G53560		1	19985609	19986281	NM_104234	AT1G53560
1	19987092	19987437	NM_001036104	MAP3KA		1	19987103	19987514	NM_001036104	MAP3KA
1	20036425	20036639	NM_001124012	MSRB1		1	20036470	20036675	NM_001124012	MSRB1
1	20042160	20042760	NM_104247	AT1G53690		1	20042095	20043680	NM_104247	AT1G53690
1	20056203	20056500	NM_001084246	AT1G53710		1	20056213	20056499	NM_001084246	AT1G53710
1	20059225	20059626	NM_001084247	SRF6		1	20059226	20060664	NM_001084247	SRF6
1	20061504	20061893	NM_001084247	SRF6		1	20061465	20061913	NM_001084247	SRF6
1	20100609	20101566	NM_104261	PME1		1	20100602	20101444	NM_104261	PME1
1	20119615	20120632	NM_104266	AT1G53885		1	20119594	20119980	NM_104266	AT1G53885
1	20121853	20122992	NM_001124014	AT1G53887		1	20121876	20123019	NM_001124014	AT1G53887
1	20132133	20133376	NM_001124015	AT1G53903		1	20132159	20132542	NM_001124015	AT1G53903
1	20134409	20135303	NM_001036108	RAP2.12		1	20134412	20135278	NM_001036108	RAP2.12
1	20180630	20180825	NM_104283	ASIL1		1	20180742	20181012	NM_104283	ASIL1
1	20186899	20187239	NM_104285	UBP1A		1	20186866	20187239	NM_104285	UBP1A
1	20198932	20199397	NM_104287	ALDH7B4		1	20198957	20199391	NM_104287	ALDH7B4
1	20206610	20207078	NM_104290	AT1G54120		1	20206515	20207414	NM_104290	AT1G54120
1	20219062	20219522	NM_104294	NF-YA5		1	20219095	20219496	NM_104294	NF-YA5
1	20259643	20259946	NM_001198291	EIF4A-2		1	20259384	20260015	NM_001198291	EIF4A-2
1	20290374	20290642	NM_001036110	TAF6B		1	20290366	20290705	NM_001036110	TAF6B
1	20430528	20431894	NM_104350	AT1G54740		1	20430465	20431914	NM_104350	AT1G54740
1	20562730	20563298	NM_104384	IDD7		1	20562973	20563291	NM_104384	IDD7
1	20565847	20566185	NM_001124022	FRUCT5		1	20565805	20566469	NM_001124022	FRUCT5
1	20574342	20574627	NM_104388	AT1G55150		1	20574310	20574618	NM_104388	AT1G55150
1	20577454	20578404	NM_001124023	AT1G55152		1	20577447	20578377	NM_001124023	AT1G55152
1	20617035	20617494	NM_104401	AT1G55265		1	20617070	20617477	NM_104401	AT1G55265
1	20619898	20621051	NM_104402	AT1G55270		1	20619916	20620287	NM_104402	AT1G55270
1	20629322	20630183	NM_001036117	TAF7		1	20629380	20630182	NM_001036117	TAF7
1	20651353	20651741	NM_001160957	AT1G55340		1	20651359	20652006	NM_001160957	AT1G55340
1	20664808	20665364	NM_001198309	DEK1		1	20664581	20666403	NM_001198309	DEK1
1	20666051	20666459	NM_001198309	DEK1		1	20664581	20666403	NM_001198309	DEK1
1	20668405	20668995	NM_104412	AT1G55360		1	20668358	20668971	NM_104412	AT1G55360
1	20669869	20671451	NM_104412	AT1G55360		1	20669897	20671438	NM_104412	AT1G55360
1	20674259	20674821	NM_148594	AT1G55365		1	20674274	20674839	NM_148594	AT1G55365
1	20682944	20683318	NM_104415	AT1G55390		1	20682977	20683350	NM_104415	AT1G55390
1	20687905	20688246		AT1G55410		1	20687917	20688240		AT1G55410
1	20693960	20694398	NM_104418	EDA11		1	20693948	20694496	NM_104418	EDA11
1	20699642	20700021	NM_104419	AT1G55430		1	20699639	20699934	NM_104419	AT1G55430
1	20703380	20703842	NM_104420	AT1G55440		1	20703454	20703893	NM_104420	AT1G55440
1	20706684	20707237	NM_001198310	AT1G55450		1	20706573	20707315	NM_001198310	AT1G55450
1	20727897	20728294	NM_104427	TBP2		1	20727803	20728284	NM_104427	TBP2
1	20762944	20764832	NM_104434	LAS		1	20762864	20763165	NM_104434	LAS
1	20762944	20764832	NM_104434	LAS		1	20763851	20765167	NM_104434	LAS
1	20803384	20804612	NM_104443	PSAG		1	20803449	20804693	NM_202306	AT1G55675
1	20807621	20808115	NM_104444	AT1G55680		1	20807584	20808131	NM_104444	AT1G55680
1	20848815	20849182	NM_104452	AT1G55760		1	20848766	20849199	NM_104452	AT1G55760
1	20863862	20864536	NM_104459	AT1G55820		1	20863956	20864627	NM_104459	AT1G55820
1	20873400	20874085	NM_001084255	AT1G55840		1	20873465	20874047	NM_001084255	AT1G55840
1	20876439	20877039	NM_104462	CSLE1		1	20876453	20876990	NM_104462	CSLE1
1	20893036	20893385	NM_001198316	UPL1		1	20893051	20893384	NM_001198316	UPL1
1	20951967	20952237	NM_104480	AT1G56020		1	20951956	20952435	NM_104480	AT1G56020
1	20956213	20957020	NM_104481	AT1G56030		1	20955672	20956863	NM_104481	AT1G56030
1	20976098	20976364	NM_104486	AT1G56080		1	20976093	20976385	NM_104486	AT1G56080
1	20979083	20979891	NM_104487	AT1G56090		1	20979135	20979886	NM_104487	AT1G56090
1	21007717	21008092	NM_104492	AT1G56140		1	21007775	21008092	NM_104492	AT1G56140
1	21030646	21030987	NM_001084258	emb1303		1	21030633	21030975	NM_001084258	emb1303
1	21035539	21035748	NM_104500	AT1G56210		1	21035491	21035774	NM_104500	AT1G56210
1	21044392	21044976	NM_001084259	AT1G56220		1	21042987	21045012	NM_001084259	AT1G56220
1	21074701	21075270	NM_104507	DI19		1	21074700	21075369	NM_104507	DI19
1	21080167	21080508	NM_104509	AT1G56300		1	21080211	21080514	NM_104509	AT1G56300
1	21082351	21082765	NM_104510	AT1G56310		1	21082336	21082652	NM_104510	AT1G56310
1	21094414	21094717	NM_104514	AT1G56345		1	21094404	21094845	NM_104515	AT1G56350
1	21364464	21365031	NM_104565	AT1G57680		1	21364413	21365066	NM_104565	AT1G57680
1	21425365	21425716	NM_001160962	AT1G57850		1	21425120	21425735	NM_001160962	AT1G57850
1	21430726	21430979	NM_104579	AT1G57860		1	21430726	21430994	NM_104579	AT1G57860
1	21440781	21441102	NM_104583	AT1G57980		1	21440894	21441107	NM_104583	AT1G57980
1	21442796	21443706	NM_104584	PUP18		1	21442884	21443687	NM_104584	PUP18
1	21444427	21444715	NM_104584	PUP18		1	21444480	21444726	NM_104584	PUP18
1	21468335	21468610	NM_179491	CAT2		1	21468247	21468552	NM_179491	CAT2
1	21513752	21514852	NM_001084270	AT1G58100		1	21513810	21514854	NM_001084270	AT1G58100
1	21601388	21601832	NM_001198333	SAB		1	21601345	21601831	NM_001198333	SAB
1	21626101	21626405	NM_104609	HEMA1		1	21626038	21626432	NM_104609	HEMA1
1	21717281	21717514	NM_104624	XF1		1	21717176	21717529	NM_104624	XF1
1	21726861	21727155	NM_104627	RBP1		1	21726890	21727189	NM_104627	RBP1
1	21745742	21746371	NM_001084273	AT1G58602		1	21746137	21746405	NM_001084273	AT1G58602
1	21881520	21881785	NM_104650	ZCF61		1	21881488	21881815	NM_104650	ZCF61
1	21919758	21920329	NM_104658	CW14		1	21919544	21920404	NM_104658	CW14
1	21967713	21968328	NM_104667	AT1G59740		1	21967778	21968232	NM_104667	AT1G59740
1	21979292	21979712	NM_001036131	ARF1		1	21979282	21979654	NM_001036131	ARF1
1	22034322	22034702	NM_104680	PEN3		1	22034354	22034740	NM_104680	PEN3
1	22057190	22057552	NM_104683	AT1G59910		1	22057095	22057543	NM_104683	AT1G59910
1	22065666	22066056	NM_104686	ARR3		1	22065694	22066058	NM_104686	ARR3
1	22092909	22093169	NM_104691	AT1G59990		1	22092861	22093209	NM_104691	AT1G59990
1	22094480	22094765	NM_104692	AT1G60000		1	22094415	22095376	NM_104692	AT1G60000
1	22096344	22096782	NM_104693	AT1G60010		1	22096365	22096810	NM_104693	AT1G60010
1	22185246	22185997		AT1G60150		1	22185588	22186023		AT1G60150
1	22200207	22200541	NM_104709	AT1G60190		1	22200144	22200527	NM_104709	AT1G60190
1	22269059	22269318	NM_104731	PANK1		1	22269061	22269322	NM_104731	PANK1
1	22342982	22343915	NM_001084276	AT1G60670		1	22342961	22343950	NM_001084276	AT1G60670
1	22359994	22360267	NM_001198345	AT1G60730		1	22360002	22360261	NM_001198345	AT1G60730
1	22387501	22388376	NM_104763	NIK3		1	22387168	22388461	NM_104763	NIK3
1	22444247	22444611	NM_104775	FED A		1	22444199	22444560	NM_104775	FED A
1	22512142	22512481	NM_001198347	AT1G61100		1	22512121	22512634	NM_001198347	AT1G61100
1	22549607	22550489	NM_104798	AT1G61170		1	22549550	22550482	NM_104798	AT1G61170
1	22551281	22551487	NM_001036139	AT1G61180		1	22551212	22551483	NM_001036139	AT1G61180
1	22594960	22595155	NM_104807	AT1G61260		1	22594865	22595185	NM_104807	AT1G61260
1	22633721	22634081	NM_104816	AT1G61350		1	22633713	22634097	NM_104816	AT1G61350
1	22636345	22636771	NM_001124056	AT1G61353		1	22636347	22636750	NM_001124056	AT1G61353
1	22649496	22650188	NM_104819	SD1-29		1	22649543	22650024	NM_104819	SD1-29
1	22677384	22678001	NM_104827	AT1G61460		1	22677513	22678073	NM_104827	AT1G61460
1	22719374	22719640	NM_104839	TIM13		1	22719381	22719675	NM_104839	TIM13
1	22884651	22886480	NM_001198360	AT1G61900		1	22884628	22885903	NM_001198360	AT1G61900
1	22926792	22927505	NM_104883	AT1G62030		1	22926685	22926977	NM_104883	AT1G62030
1	22931580	22932982	NM_001198362	ATG8C		1	22931491	22931923	NM_001198362	ATG8C
1	23018909	23019418	NM_104910	WRKY6		1	23018982	23019439	NM_104910	WRKY6
1	23021937	23022902	NM_001124060	AT1G62301		1	23021899	23022942	NM_001124060	AT1G62301
1	23023545	23024987	NM_001124060	AT1G62301		1	23023640	23024793	NM_001124060	AT1G62301
1	23065671	23066197	NM_104916	STM		1	23065672	23066159	NM_104916	STM
1	23069856	23070227	NM_104917	AT1G62370		1	23069286	23070231	NM_104917	AT1G62370
1	23075405	23075661	NM_104917	AT1G62370		1	23075438	23075755	NM_104917	AT1G62370
1	23081933	23082492	NM_104918	ACO2		1	23081962	23082540	NM_104918	ACO2
1	23100471	23101149	NM_001084290	AT1G62422		1	23100447	23101156	NM_001084290	AT1G62422
1	23125765	23126594	NM_104927	AT1G62480		1	23125799	23126643	NM_104927	AT1G62480
1	23132831	23133524	NM_104929	AT1G62500		1	23133285	23134171	NM_104929	AT1G62500
1	23144350	23145074	NM_104931	AT1G62520		1	23144374	23145283	NM_104931	AT1G62520
1	23179055	23179416	NM_104937	AT1G62590		1	23179034	23179804	NM_104938	AT1G62600
1	23206610	23206962	NM_104944	RPF2		1	23206556	23206971	NM_104944	RPF2
1	23227276	23227581	NM_104949	AT1G62720		1	23226771	23227601	NM_104948	BETA-VPE
1	23262555	23262850	NM_104959	AT1G62810		1	23262534	23262925	NM_104959	AT1G62810
1	23286609	23287687	NM_104965	AT1G62870		1	23286620	23287719	NM_104965	AT1G62870
1	23298856	23299203	NM_104969	AT1G62910		1	23298828	23299175	NM_104969	AT1G62910
1	23320170	23320593	NM_104974	ACS10		1	23320150	23320534	NM_104974	ACS10
1	23322067	23323525	NM_104975	AT1G62970		1	23322492	23323601	NM_104975	AT1G62970
1	23352108	23352857	NM_001084293	AT1G63010		1	23352063	23352863	NM_001084293	AT1G63010
1	23401844	23402403	NM_104988	AT1G63100		1	23401819	23402424	NM_104988	AT1G63100
1	23404712	23404967	NM_104989	AT1G63110		1	23404709	23404988	NM_104989	AT1G63110
1	23410640	23410902	NM_104990	RBL2		1	23410572	23411158	NM_104990	RBL2
1	23412253	23412891	NM_104991	AT1G63130		1	23412269	23412903	NM_104991	AT1G63130
1	23419182	23419509	NM_104993	AT1G63150		1	23419156	23419505	NM_104993	AT1G63150
1	23425239	23425633	NM_104995	AT1G63170		1	23425191	23425645	NM_104995	AT1G63170
1	23429366	23429697	NM_104996	UGE3		1	23429318	23429720	NM_104996	UGE3
1	23507081	23507378	NM_105019	AT1G63400		1	23507048	23507499	NM_105019	AT1G63400
1	23522365	23522782	NM_001198372	AT1G63430		1	23522395	23522772	NM_001198372	AT1G63430
1	23541944	23542385	NM_105027	AT1G63480		1	23541909	23542424	NM_105027	AT1G63480
1	23543261	23544431	NM_105027	AT1G63480		1	23543262	23544530	NM_105027	AT1G63480
1	23555460	23555750	NM_105029	AT1G63500		1	23555445	23555714	NM_105029	AT1G63500
1	23614305	23614663	NM_105045	MURE		1	23614309	23614736	NM_105045	MURE
1	23617933	23618435	NM_105046	SPPL2		1	23617906	23618615	NM_105046	SPPL2
1	23629777	23630838	NM_105047	YDA		1	23629663	23630191	NM_105047	YDA
1	23687406	23687641		AT1G63835		1	23687384	23687629		AT1G63835
1	23690203	23690684	NM_105059	AT1G63840		1	23690022	23690682	NM_105059	AT1G63840
1	23700894	23701289	NM_148624	AT1G63855		1	23700889	23701284	NM_148624	AT1G63855
1	23706052	23706805	NM_001160971	AT1G63860		1	23706111	23706860	NM_001160971	AT1G63860
1	23716138	23716749	NM_001198376	AT1G63900		1	23716172	23716760	NM_001198376	AT1G63900
1	23760360	23760634	NM_105077	TOPP3		1	23760354	23760698	NM_105077	TOPP3
1	23769934	23770293	NM_105079	RBOH F		1	23769967	23770305	NM_105079	RBOH F
1	23777167	23777389	NM_202357	AT1G64065		1	23776494	23777375	NM_202357	AT1G64065
1	23789046	23789521	NM_001198378	RTNLB3		1	23789065	23789527	NM_001198378	RTNLB3
1	23794614	23795119	NM_105084	NAC027		1	23794601	23795150	NM_105084	NAC027
1	23806928	23807334	NM_001124073	CPuORF23		1	23806920	23807786	NM_105087	AT1G64140
1	23826680	23827235	NM_105093	AT1G64190		1	23826647	23827267	NM_105093	AT1G64190
1	23833187	23833749	NM_001036151	UBC28		1	23833256	23833748	NM_001036151	UBC28
1	23835115	23835455	NM_202358	AT1G64235		1	23835117	23835512	NM_202358	AT1G64235
1	23890352	23890663	NM_105112	AT1G64370		1	23890309	23890670	NM_105112	AT1G64370
1	23893502	23893931	NM_105113	AT1G64380		1	23893497	23893915	NM_105113	AT1G64380
1	23895779	23896122	NM_105113	AT1G64380		1	23895552	23896015	NM_105113	AT1G64380
1	23956106	23956410	NM_105126	AT1G64510		1	23955953	23956420	NM_105126	AT1G64510
1	24005606	24006085		AT1G64618		1	24005605	24006074		AT1G64618
1	24006913	24007250	NM_105137	AT1G64620		1	24006904	24007246	NM_105137	AT1G64620
1	24010940	24011183	NM_105137	AT1G64620		1	24010861	24011738	NM_105137	AT1G64620
1	24028305	24029206	NM_105141	MGL		1	24028446	24028741	NM_105141	MGL
1	24033418	24033718	NM_105142	BDG1		1	24033397	24033818	NM_105142	BDG1
1	24043431	24043712	NM_001084304	AT1G64710		1	24043391	24044490	NM_001084304	AT1G64710
1	24097065	24097959	NM_105159	AT1G64850		1	24097621	24098014	NM_001198385	AT1G64860
1	24127533	24127697	NM_105169	CYP89A5		1	24127549	24127849	NM_105169	CYP89A5
1	24139090	24139477	NM_105172	AT1G64980		1	24139088	24139535	NM_105172	AT1G64980
1	24148953	24149417	NM_105175	AT1G65010		1	24148955	24149445	NM_105175	AT1G65010
1	24163662	24163896	NM_001084305	AT1G65040		1	24163505	24163875	NM_001084305	AT1G65040
1	24298212	24299489	NM_105216	NPQ7		1	24298475	24299388	NM_105216	NPQ7
1	24361167	24361482	NM_105226	ECI1		1	24361134	24361641	NM_105226	ECI1
1	24383889	24384154	NM_105232	FRA3		1	24383873	24384139	NM_105232	FRA3
1	24385748	24386377	NM_105233	HEXO3		1	24385754	24386578	NM_105233	HEXO3
1	24398010	24398861	NM_001084308	AS2		1	24398017	24399267	NM_001084308	AS2
1	24441004	24443565	NM_105247	YSL7		1	24441678	24442623	NM_105247	YSL7
1	24472861	24473325	NM_105253	RK2		1	24473014	24473323	NM_105253	RK2
1	24487696	24488023		AT1G65830		1	24487005	24487975		AT1G65830
1	24494664	24494917	NM_001198396	AT1G65850		1	24494654	24494990	NM_001198396	AT1G65850
1	24503267	24503615	NM_105259	AT1G65870		1	24503262	24503523	NM_105259	AT1G65870
1	24537021	24539037	NM_105265	cICDH		1	24538169	24539051	NM_105265	cICDH
1	24621937	24622180	NM_105285	ZFP4		1	24621015	24622205	NM_105285	ZFP4
1	24624006	24624317	NM_105285	ZFP4		1	24624023	24624232	NM_105285	ZFP4
1	24631236	24631549	NM_105286	TMK1		1	24631161	24631559	NM_105286	TMK1
1	24635935	24636375	NM_105287	CMPG1		1	24636025	24637815	NM_105287	CMPG1
1	24637133	24638232	NM_105287	CMPG1		1	24636025	24637815	NM_105287	CMPG1
1	24647129	24648111	NM_105289	AT1G66180		1	24647051	24648534	NM_105289	AT1G66180
1	24657517	24658369	NM_001036163	GSR2		1	24657434	24657814	NM_001036163	GSR2
1	24676911	24677410	NM_105294	MYB20		1	24676986	24677445	NM_105294	MYB20
1	24687162	24687391	NM_001160981	ATX1		1	24687110	24687389	NM_001160981	ATX1
1	24692684	24693030	NM_105296	AT1G66250		1	24692757	24693103	NM_105296	AT1G66250
1	24732335	24732622	NM_105304	AT1G66330		1	24732284	24732611	NM_105304	AT1G66330
1	24771073	24771554	NM_105311	CML23		1	24771060	24771561	NM_105311	CML23
1	24840787	24841135	NM_105330	COX19-1		1	24840839	24841154	NM_105330	COX19-1
1	24846885	24848226	NM_105331	ABO3		1	24847791	24848231	NM_105331	ABO3
1	24898060	24899075	NM_105347	AT1G66760		1	24898079	24899111	NM_105347	AT1G66760
1	24929918	24931047	NM_105353	AT1G66820		1	24929740	24931056	NM_105353	AT1G66820
1	24957376	24958004	NM_105360	AT1G66890		1	24957472	24958022	NM_105360	AT1G66890
1	24974584	24975375	NM_001036167	AT1G66940		1	24974557	24975320	NM_001036167	AT1G66940
1	24996043	24996758	NM_001198404	SVL2		1	24996001	24996684	NM_001198404	SVL2
1	25117324	25117604	NM_001198407	SWEETIE		1	25117295	25117646	NM_001198407	SWEETIE
1	25156066	25157008	NM_105392	LINC1		1	25156050	25156965	NM_105392	LINC1
1	25174831	25176511	NM_001084313	RTFL21		1	25175958	25176621	NM_001084313	RTFL21
1	25202915	25203466	NM_105399	AT1G67310		1	25202869	25203268	NM_105399	AT1G67310
1	25225360	25225634	NM_105402	AT1G67340		1	25225402	25225661	NM_105402	AT1G67340
1	25230136	25230385	NM_105402	AT1G67340		1	25229839	25230385	NM_105402	AT1G67340
1	25234847	25235453	NM_001084315	AT1G67350		1	25234763	25235415	NM_001084315	AT1G67350
1	25238147	25239103		AT1G67365		1	25238170	25239008		AT1G67365
1	25255123	25255436	NM_001198413	AT1G67420		1	25255131	25255404	NM_001198413	AT1G67420
1	25271649	25272147	NM_105413	AT1G67460		1	25271606	25272154	NM_105413	AT1G67460
1	25298063	25298661	NM_001198415	REV3		1	25297989	25298656	NM_001198415	REV3
1	25307550	25307848	NM_001160983	AT1G67530		1	25307453	25307960	NM_001160983	AT1G67530
1	25319583	25320256	NM_105423	AT1G67560		1	25319634	25320075	NM_105423	AT1G67560
1	25331176	25331508	NM_001160984	AT1G67580		1	25331144	25331507	NM_001160984	AT1G67580
1	25348220	25348513	NM_105430	POLA2		1	25348214	25348521	NM_105430	POLA2
1	25368491	25369041	NM_105436	AT1G67680		1	25368507	25368720	NM_105436	AT1G67680
1	25391388	25391756	NM_105441	KCR1		1	25391320	25391818	NM_105441	KCR1
1	25409795	25410561	NM_001036172	CLE8		1	25409918	25410439	NM_001036172	CLE8
1	25416752	25417767	NM_148640	AT1G67785		1	25416903	25417844		AT1G67792
1	25423493	25423738	NM_001084318	AT1G67800		1	25423487	25423764	NM_001084318	AT1G67800
1	25455727	25455932	NM_105458	AT1G67880		1	25455628	25455909	NM_105458	AT1G67880
1	25464185	25464454	NM_001198418	AT1G67900		1	25464130	25464637	NM_001198418	AT1G67900
1	25472423	25472587	NM_001198419	AT1G67910		1	25472359	25473487	NM_001198419	AT1G67910
1	25473257	25473482	NM_105462	AT1G67920		1	25472359	25473487	NM_001198419	AT1G67910
1	25484241	25484583	NM_105466	AT1G67960		1	25484229	25484569	NM_105466	AT1G67960
1	25514185	25514768	NM_105476	MAP70-1		1	25514105	25514713	NM_105476	MAP70-1
1	25531098	25532552	NM_001084322	IDD14		1	25531800	25532671	NM_001084322	IDD14
1	25541507	25541998	NM_001036173	AT1G68140		1	25541478	25542039	NM_001036173	AT1G68140
1	25561688	25561948	NM_001084323	AT1G68200		1	25561666	25561980	NM_001084323	AT1G68200
1	25656991	25658141	NM_105515	AT1G68440		1	25656322	25658158	NM_105515	AT1G68440
1	25658915	25659071	NM_105515	AT1G68440		1	25658859	25659153	NM_105515	AT1G68440
1	25668921	25669201	NM_105517	IPT1		1	25668896	25669186	NM_105517	IPT1
1	25677038	25678401	NM_105518	AT1G68470		1	25677030	25678383	NM_105518	AT1G68470
1	25685974	25686363	NM_105519	JAG		1	25686074	25686404	NM_105519	JAG
1	25688405	25688587	NM_105519	JAG		1	25688419	25688685	NM_105519	JAG
1	25689960	25690256	NM_105520	AT1G68490		1	25689911	25690293	NM_105520	AT1G68490
1	25693341	25693753	NM_105520	AT1G68490		1	25693325	25693736	NM_105520	AT1G68490
1	25695829	25696071	NM_105520	AT1G68490		1	25695406	25696164	NM_105520	AT1G68490
1	25699806	25700572	NM_105521	AT1G68500		1	25698733	25700737	NM_105521	AT1G68500
1	25701733	25702072	NM_105521	AT1G68500		1	25701705	25702571	NM_105521	AT1G68500
1	25706486	25706750	NM_105522	LBD42		1	25706313	25706765	NM_105522	LBD42
1	25710735	25712913	NM_001160986	AT1G68526		1	25710694	25713040	NM_001160986	AT1G68526
1	25723815	25725306	NM_105526	AT1G68550		1	25723901	25725304	NM_105526	AT1G68550
1	25727516	25728353	NM_105526	AT1G68550		1	25727368	25728361	NM_105526	AT1G68550
1	25730654	25730877	NM_105526	AT1G68550		1	25730499	25730855	NM_105526	AT1G68550
1	25740934	25741194	NM_105527	XYL1		1	25740175	25741395	NM_105527	XYL1
1	25752569	25752955	NM_105529	AT1G68580		1	25752602	25752931	NM_105529	AT1G68580
1	25756102	25756853	NM_105530	AT1G68585		1	25756157	25756903	NM_105530	AT1G68585
1	25781208	25782466	NM_105539	AT1G68670		1	25781229	25782372	NM_105539	AT1G68670
1	25803393	25803682	NM_105544	TADA		1	25803432	25804414	NM_105544	TADA
1	25865458	25865778	NM_105556	AT1G68820		1	25865470	25865845	NM_105556	AT1G68820
1	25876700	25877890	NM_105557	STN7		1	25877499	25877896	NM_105557	STN7
1	25880001	25881907	NM_001198423	RAV2		1	25880203	25881963	NM_001198423	RAV2
1	25911091	25911348	NM_001084328	WIT2		1	25911077	25911345	NM_001084328	WIT2
1	25951458	25952088	NM_105574	AT1G69030		1	25951587	25952052	NM_105574	AT1G69030
1	25964365	25964615	NM_179533	AT1G69060		1	25964354	25964633	NM_179533	AT1G69060
1	25986136	25986451	NM_105581	AP1		1	25985986	25986595	NM_105581	AP1
1	25999696	26000051	NM_105583	AT1G69160		1	25999782	26000231	NM_105583	AT1G69160
1	26026002	26026302	NM_105589	SIK1		1	26025885	26026304	NM_105589	SIK1
1	26035527	26035808		AT1G69252		1	26035529	26035797		AT1G69252
1	26036486	26038038		AT1G69252		1	26036483	26038567		AT1G69252
1	26042423	26043337	NM_105594	RPK1		1	26042301	26043328	NM_105594	RPK1
1	26049112	26049507	NM_105596	AT1G69290		1	26049152	26049509	NM_105596	AT1G69290
1	26051859	26052710	NM_105597	PDCB4		1	26051832	26052754	NM_105597	PDCB4
1	26057126	26058421	NM_105598	WRKY57		1	26057142	26058420	NM_105598	WRKY57
1	26062514	26062728	NM_179535	AT1G69325		1	26061798	26062765	NM_105599	CLE10
1	26075995	26076575	NM_105603	AT1G69360		1	26075961	26076580	NM_105603	AT1G69360
1	26079907	26080112	NM_105604	CM3		1	26079907	26080161	NM_105604	CM3
1	26090968	26091196	NM_105608	ELF5A-3		1	26090894	26091181	NM_105608	ELF5A-3
1	26093051	26093521	NM_105609	AT1G69420		1	26093046	26093629	NM_105609	AT1G69420
1	26104819	26105326	NM_105611	AGO7		1	26104978	26105296	NM_105611	AGO7
1	26113078	26113371	NM_105613	AT1G69460		1	26113071	26113406	NM_105613	AT1G69460
1	26153587	26154102	NM_105624	AT1G69550		1	26153529	26154115	NM_105624	AT1G69550
1	26161318	26161514		AT1G69572		1	26161211	26161568		AT1G69572
1	26163213	26163651	NM_105626	AT1G69570		1	26163131	26164869	NM_105626	AT1G69570
1	26164289	26164909	NM_105626	AT1G69570		1	26163131	26164869	NM_105626	AT1G69570
1	26196374	26197335	NM_105632	SBH1		1	26196937	26197333	NM_105632	SBH1
1	26207984	26208305	NM_105636	AT1G69680		1	26208004	26208287	NM_105636	AT1G69680
1	26211193	26212048	NM_105637	AT1G69690		1	26210438	26211944	NM_105637	AT1G69690
1	26212885	26214388	NM_105637	AT1G69690		1	26212872	26214331	NM_105637	AT1G69690
1	26216065	26216713	NM_105637	AT1G69690		1	26216086	26216626	NM_105637	AT1G69690
1	26235300	26236300	NM_105643	COX19-2		1	26235711	26236313	NM_105643	COX19-2
1	26239652	26244410	NM_105644	AT1G69760		1	26239733	26240959	NM_105644	AT1G69760
1	26239652	26244410	NM_105644	AT1G69760		1	26242497	26244444	NM_105644	AT1G69760
1	26258187	26259252	NM_105646	ATHB13		1	26257791	26259050	NM_105646	ATHB13
1	26265683	26266650	NM_105647	AT1G69790		1	26265676	26266016	NM_105647	AT1G69790
1	26292938	26293909	NM_105651	AMY3		1	26292824	26293883	NM_105651	AMY3
1	26299477	26301264	NM_105653	NRT1:2		1	26299011	26300739	NM_105653	NRT1:2
1	26302727	26303091	NM_105653	NRT1:2		1	26302778	26303067	NM_105653	NRT1:2
1	26313319	26314516	NM_105655	NRT1.7		1	26313303	26314577	NM_105655	NRT1.7
1	26325033	26325263	NM_105657	AT1G69890		1	26324501	26325226	NM_105657	AT1G69890
1	26399206	26400845	NM_001124104	LGT8		1	26399189	26400813	NM_001124104	LGT8
1	26402540	26403259	NM_001084335	AT1G70100		1	26402610	26403239	NM_001084335	AT1G70100
1	26414863	26415599	NM_105682	FH8		1	26414845	26415493	NM_105682	FH8
1	26434397	26435070	NM_105688	AT1G70200		1	26434379	26435085	NM_105688	AT1G70200
1	26439375	26439690	NM_001124105	AT1G70209		1	26438750	26440585	NM_001124105	AT1G70209
1	26441642	26442513	NM_105689	CYCD1;1		1	26442135	26443464	NM_105689	CYCD1;1
1	26450986	26451258	NM_105691	TBL27		1	26449643	26451223	NM_105691	TBL27
1	26469547	26471372	NM_105696	AT1G70280		1	26469643	26471131	NM_105696	AT1G70280
1	26473949	26476766	NM_105697	TPS8		1	26474581	26477736	NM_105697	TPS8
1	26482929	26483832	NM_105698	KUP6		1	26482965	26483836	NM_105698	KUP6
1	26487244	26487609	NM_105699	SPDS2		1	26487150	26487613	NM_105699	SPDS2
1	26501407	26501831	NM_105700	UPL2		1	26501332	26501822	NM_105700	UPL2
1	26534789	26535596	NM_105709	BCA4		1	26534850	26535544	NM_105709	BCA4
1	26538342	26539335	NM_105709	BCA4		1	26538839	26539210	NM_105709	BCA4
1	26540693	26541720	NM_105710	AT1G70420		1	26540676	26541567	NM_105710	AT1G70420
1	26565598	26565983	NM_105717	ARFA1D		1	26565658	26566005	NM_105717	ARFA1D
1	26587332	26588215	NM_105720	CRK2		1	26587272	26588230	NM_105720	CRK2
1	26591350	26593020	NM_105721	CRK3		1	26591233	26591731	NM_105721	CRK3
1	26591350	26593020	NM_105721	CRK3		1	26592419	26593637	NM_105722	EDA24
1	26617515	26618257	NM_105727	AT1G70590		1	26618021	26618340	NM_105727	AT1G70590
1	26621675	26621925	NM_105728	AT1G70600		1	26621577	26622008	NM_105728	AT1G70600
1	26640507	26640999	NM_001198436	MMZ2		1	26640473	26640795	NM_001198436	MMZ2
1	26657430	26659855	NM_001036187	TIFY7		1	26657457	26661402	NM_105739	GH9B1
1	26662927	26663278	NM_105739	GH9B1		1	26662877	26663299	NM_105739	GH9B1
1	26683028	26683307	NM_105743	AT1G70750		1	26683030	26683330	NM_105743	AT1G70750
1	26691127	26691413	NM_001198438	AT1G70770		1	26691113	26691367	NM_001198438	AT1G70770
1	26694654	26694934	NM_001124106	CPuORF28		1	26694354	26695140	NM_001124106	CPuORF28
1	26726900	26728460	NM_001084339	CLE17		1	26727491	26729280	NM_001084339	CLE17
1	26745110	26746557	NM_105762	PIN3		1	26745145	26746518	NM_105762	PIN3
1	26750339	26750650	NM_001124108	AT1G70944		1	26750269	26750618	NM_001124108	AT1G70944
1	26752362	26752747	NM_001124109	AT1G70949		1	26752329	26752753	NM_001124109	AT1G70949
1	26778715	26779003	NM_105770	FAB1C		1	26778748	26779037	NM_105770	FAB1C
1	26781860	26782449	NM_105770	FAB1C		1	26781929	26782450	NM_105770	FAB1C
1	26790288	26790679	NM_148647	AT1G71015		1	26790250	26790649	NM_148647	AT1G71015
1	26796269	26797057	NM_105772	MYBL2		1	26796212	26797063	NM_105772	MYBL2
1	26799227	26800396	NM_105773	LPR2		1	26799297	26800387	NM_105773	LPR2
1	26801259	26802067	NM_105773	LPR2		1	26801755	26802097	NM_105773	LPR2
1	26809527	26809755	NM_105776	AT1G71070		1	26809458	26809771	NM_105776	AT1G71070
1	26815359	26816154	NM_105779	RSW10		1	26815492	26816168	NM_105779	RSW10
1	26817869	26818131	NM_105780	AT1G71110		1	26817897	26818164	NM_105780	AT1G71110
1	26826521	26827066	NM_105784	AT1G71150		1	26826457	26827063	NM_105784	AT1G71150
1	26834966	26835529	NM_001198440	SAG18		1	26834735	26835178	NM_001198440	SAG18
1	26887369	26888474	NM_105803	AT1G71340		1	26887384	26888493	NM_105803	AT1G71340
1	26891172	26891515	NM_105804	AT1G71350		1	26891121	26891490	NM_105804	AT1G71350
1	26935808	26936171	NM_105819	AT1G71500		1	26935714	26936319	NM_105819	AT1G71500
1	26937830	26938434	NM_105820	AT1G71520		1	26937919	26938258	NM_105820	AT1G71520
1	26986788	26987010	NM_105831	AT1G71730		1	26986802	26987019	NM_105831	AT1G71730
1	27017819	27018118	NM_105841	SERK1		1	27017787	27018142	NM_105841	SERK1
1	27029072	27029396	NM_179546	AT1G71865		1	27028980	27029454	NM_179546	AT1G71865
1	27047944	27048787	NM_105846	SUC1		1	27048216	27048828	NM_105846	SUC1
1	27088074	27088271	NM_105854	ABCG25		1	27087995	27088498	NM_105854	ABCG25
1	27092477	27093119	NM_105855	AT1G71970		1	27092481	27093186	NM_105855	AT1G71970
1	27097383	27098151	NM_105856	AT1G71980		1	27097476	27098273	NM_105856	AT1G71980
1	27107476	27107787	NM_105859	AT1G72010		1	27107496	27107765	NM_105859	AT1G72010
1	27114222	27114469	NM_105862	AT1G72040		1	27114163	27115104	NM_105862	AT1G72040
1	27147906	27148806	NM_105873	PATL1		1	27147918	27148834	NM_105873	PATL1
1	27150268	27152740	NM_105873	PATL1		1	27150024	27152714	NM_105873	PATL1
1	27159596	27161955	NM_105877	AT1G72180		1	27159749	27163092	NM_105877	AT1G72180
1	27162591	27163164	NM_105877	AT1G72180		1	27159749	27163092	NM_105877	AT1G72180
1	27214613	27215069	NM_105887	ERO1		1	27214665	27215072	NM_105887	ERO1
1	27216973	27217371	NM_105888	AT1G72290		1	27216965	27217301	NM_105888	AT1G72290
1	27220981	27221812	NM_105889	AT1G72300		1	27220820	27222645	NM_105889	AT1G72300
1	27233416	27233823	NM_001084342	ALAAT2		1	27233538	27233837	NM_001084342	ALAAT2
1	27256711	27259034	NM_001198452	AT1G72410		1	27256728	27258524	NM_001198452	AT1G72410
1	27264376	27264572	NM_105901	AT1G72420		1	27264356	27266512	NM_105902	AT1G72430
1	27265486	27266415	NM_105902	AT1G72430		1	27264356	27266512	NM_105902	AT1G72430
1	27273732	27273918	NM_105903	EDA25		1	27273619	27273944	NM_105903	EDA25
1	27276730	27278538	NM_105904	JAZ6		1	27276769	27278427	NM_105904	JAZ6
1	27298609	27298801	NM_105909	AT1G72500		1	27298564	27298812	NM_105909	AT1G72500
1	27303199	27303561	NM_105910	AT1G72510		1	27303197	27304825	NM_105910	AT1G72510
1	27330987	27331531	NM_105916	AT1G72570		1	27330971	27331470	NM_105916	AT1G72570
1	27339958	27340669	NM_105920	GER1		1	27338814	27341002	NM_105920	GER1
1	27363364	27366485	NM_105929	AT1G72700		1	27363336	27363620	NM_105928	AT1G72690
1	27363364	27366485	NM_105929	AT1G72700		1	27364416	27366466	NM_105929	AT1G72700
1	27383119	27383754	NM_105934	TIM23-2		1	27382764	27383737	NM_105934	TIM23-2
1	27389276	27390246	NM_001084346	HAB1		1	27389886	27390352	NM_001084346	HAB1
1	27400213	27401357	NM_105939	AT1G72810		1	27400185	27401365	NM_105939	AT1G72810
1	27402121	27403061	NM_105940	AT1G72820		1	27402075	27403069	NM_105940	AT1G72820
1	27415928	27416308		AT1G72855		1	27415963	27416325		AT1G72855
1	27425839	27426316	NM_105946	AT1G72880		1	27425864	27426828	NM_105946	AT1G72880
1	27443994	27444254	NM_105953	AT1G72950		1	27443945	27444352	NM_105953	AT1G72950
1	27478326	27479146	NM_105963	AT1G73050		1	27478428	27479143	NM_105964	LPA3
1	27483827	27484554	NM_105966	PEPR1		1	27484214	27484553	NM_105966	PEPR1
1	27491022	27491384	NM_105968	SUVH3		1	27491013	27491422	NM_105968	SUVH3
1	27541784	27542117	NM_105982	AT1G73230		1	27541763	27542124	NM_105982	AT1G73230
1	27578190	27578888	NM_001084349	AT1G73350		1	27578225	27578939	NM_001084349	AT1G73350
1	27582149	27582601	NM_105996	HDG11		1	27582064	27582657	NM_105996	HDG11
1	27588585	27589143	NM_105998	AT1G73380		1	27588535	27589168	NM_105998	AT1G73380
1	27597839	27598186	NM_106000	AT1G73400		1	27597827	27598196	NM_106000	AT1G73400
1	27640194	27641992	NM_106009	MKK9		1	27640187	27640984	NM_106009	MKK9
1	27659622	27659863	NM_106017	PIN1		1	27659263	27660049	NM_106017	PIN1
1	27667680	27667937	NM_106018	AT1G73600		1	27667671	27667963	NM_106018	AT1G73600
1	27696903	27697924	NM_106025	AT1G73660		1	27696909	27697259	NM_106025	AT1G73660
1	27698889	27700108	NM_106026	MPK15		1	27699023	27700065	NM_106026	MPK15
1	27707283	27707636	NM_001198464	ALPHA DOX2		1	27707178	27707620	NM_001198464	ALPHA DOX2
1	27711689	27712035		MIR159A		1	27711672	27711979		MIR159A
1	27713504	27714584		MIR159A		1	27713473	27714700		MIR159A
1	27748847	27749615	NM_106040	AT1G73805		1	27749001	27749428	NM_106040	AT1G73805
1	27785109	27786923	NM_148651	AT1G73885		1	27785041	27786978	NM_148651	AT1G73885
1	27799447	27799799	NM_106053	AT1G73940		1	27799403	27799760	NM_106053	AT1G73940
1	27814530	27814788	NM_001036202	TAF2		1	27814533	27814836	NM_001036202	TAF2
1	27815620	27816947	NM_148652	CLE13		1	27815605	27816983	NM_148652	CLE13
1	27824127	27824596	NM_106058	SPPA		1	27823971	27824610	NM_106058	SPPA
1	27852906	27853217	NM_106067	AT1G74070		1	27852845	27853199	NM_106067	AT1G74070
1	27865392	27866125	NM_106070	SOT16		1	27865474	27866136	NM_106070	SOT16
1	27886034	27886508	NM_106076	AT1G74160		1	27885513	27886569	NM_106076	AT1G74160
1	27932814	27933229	NM_106089	AT1G74290		1	27932650	27933647	NM_106089	AT1G74290
1	27977071	27977291	NM_106103	MYB95		1	27977036	27977892	NM_106103	MYB95
1	27982078	27982516	NM_001124128	AT1G74448		1	27982057	27982357	NM_001124128	AT1G74448
1	27990366	27991217	NM_106107	AT1G74470		1	27990193	27991389	NM_106107	AT1G74470
1	28004323	28005415	NM_106111	AT1G74510		1	28004275	28005470	NM_106111	AT1G74510
1	28019917	28020567	NM_001036205	NRP1		1	28019860	28020578	NM_001036205	NRP1
1	28052275	28052673	NM_106125	AT1G74670		1	28051805	28053906	NM_106125	AT1G74670
1	28073983	28075277	NM_106130	QKY		1	28074035	28075297	NM_106130	QKY
1	28078718	28079052	NM_106131	AT1G74730		1	28078754	28079066	NM_106131	AT1G74730
1	28095477	28095814	NM_106136	AT1G74780		1	28095498	28095791	NM_106136	AT1G74780
1	28098403	28098979	NM_106137	AT1G74790		1	28098429	28098999	NM_106137	AT1G74790
1	28144757	28146224	NM_106152	AT1G74940		1	28145882	28146366	NM_106152	AT1G74940
1	28155981	28157361	NM_001198471	FAB1		1	28155857	28157365	NM_001198471	FAB1
1	28162909	28163807	NM_106157	AT1G75000		1	28163416	28164180	NM_106157	AT1G75000
1	28169958	28171135	NM_106159	LPAT4		1	28169952	28171065	NM_106158	ARC3
1	28183168	28184075	NM_001084354	AT1G75060		1	28183194	28184033	NM_001084354	AT1G75060
1	28185434	28185741	NM_106164	BZR1		1	28185397	28185785	NM_106164	BZR1
1	28189569	28189811	NM_106165	AT1G75090		1	28189556	28189817	NM_106165	AT1G75090
1	28193791	28194117	NM_106166	JAC1		1	28193710	28194104	NM_106166	JAC1
1	28199764	28200050	NM_106168	RRA1		1	28199656	28199990	NM_106168	RRA1
1	28216675	28217085	NM_106174	AT1G75180		1	28216639	28217070	NM_106174	AT1G75180
1	28218298	28218945	NM_106174	AT1G75180		1	28217999	28220661	NM_001084355	AT1G75190
1	28220273	28220597	NM_001084355	AT1G75190		1	28217999	28220661	NM_001084355	AT1G75190
1	28232651	28233838	NM_106178	AT1G75220		1	28232665	28233025	NM_106178	AT1G75220
1	28232651	28233838	NM_106178	AT1G75220		1	28233711	28234411	NM_106179	AT1G75230
1	28238861	28239905	NM_106180	HB33		1	28238847	28239915	NM_106180	HB33
1	28241081	28241458	NM_106180	HB33		1	28240988	28241459	NM_106180	HB33
1	28257161	28257415		AT1G75295		1	28257107	28257457		AT1G75295
1	28260665	28261051	NM_106186	AUL1		1	28260682	28261060	NM_106186	AUL1
1	28279704	28280032	NM_001161000	AT1G75370		1	28279696	28280021	NM_001161000	AT1G75370
1	28283864	28285704	NM_106192	BBD1		1	28283861	28285497	NM_106192	BBD1
1	28296477	28297214	NM_106194	AT1G75400		1	28295916	28297164	NM_106194	AT1G75400
1	28301832	28303150	NM_001084358	BLH3		1	28301832	28302940	NM_001084358	BLH3
1	28312697	28313700	NM_106198	UBC16		1	28312678	28313676	NM_106198	UBC16
1	28327356	28327968	NM_106200	AT1G75460		1	28327489	28327836	NM_106200	AT1G75460
1	28335075	28335795	NM_106202	AT1G75490		1	28335108	28336100	NM_106202	AT1G75490
1	28338012	28338502	NM_001198474	WAT1		1	28338133	28338574	NM_001198474	WAT1
1	28343760	28344110	NM_001198474	WAT1		1	28343700	28344122	NM_001198474	WAT1
1	28365851	28366670	NM_106207	STH2		1	28365854	28366662	NM_106207	STH2
1	28376972	28377417	NM_106210	AT1G75580		1	28376941	28377539	NM_106210	AT1G75580
1	28430100	28430743	NM_106222	AT1G75710		1	28430011	28430542	NM_106222	AT1G75710
1	28443447	28443659	NM_001198478	GASA1		1	28443408	28443668	NM_001198478	GASA1
1	28444380	28445945	NM_001198478	GASA1		1	28444350	28445938	NM_001198478	GASA1
1	28458628	28458897	NM_106230	AT1G75800		1	28458604	28458955	NM_106230	AT1G75800
1	28460516	28461651	NM_106231	AT1G75810		1	28460158	28461600	NM_106231	AT1G75810
1	28467151	28467876	NM_106232	CLV1		1	28466731	28467877	NM_106232	CLV1
1	28518826	28519720		AT1G75970		1	28518634	28519993		AT1G75970
1	28533623	28534018	NM_106251	AT1G76030		1	28533510	28534181	NM_106251	AT1G76030
1	28545290	28547738	NM_106256	AT1G76070		1	28546182	28546601	NM_106256	AT1G76070
1	28545290	28547738	NM_106256	AT1G76070		1	28547669	28547926	NM_106256	AT1G76070
1	28549366	28549822	NM_106257	CDSP32		1	28549430	28550255	NM_106257	CDSP32
1	28551547	28551823	NM_106258	SMT3		1	28551568	28551862	NM_106258	SMT3
1	28552916	28554011	NM_106259	PETE1		1	28552829	28554098	NM_106259	PETE1
1	28568562	28568809		MIR394B		1	28568408	28568903		MIR394B
1	28570525	28571303	NM_001124134	AT1G76140		1	28570512	28571357	NM_001124134	AT1G76140
1	28580128	28581377	NM_106265	sks5		1	28580026	28581376	NM_106265	sks5
1	28583328	28583828	NM_106265	sks5		1	28583090	28583560	NM_106265	sks5
1	28586355	28586715	NM_106266	AT1G76170		1	28586361	28586814	NM_106266	AT1G76170
1	28593184	28593373	NM_106270	AT1G76200		1	28593103	28593458	NM_106270	AT1G76200
1	28603705	28604033	NM_106274	AT1G76240		1	28603725	28604093	NM_106274	AT1G76240
1	28638570	28639727	NM_106284	AT1G76350		1	28639245	28639711	NM_106284	AT1G76350
1	28654076	28655361	NM_106287	AT1G76380		1	28654306	28655355	NM_106287	AT1G76380
1	28676772	28678068	NM_106292	CUC3		1	28676774	28678942	NM_106292	CUC3
1	28689050	28689637	NM_106296	AT1G76460		1	28688706	28689624	NM_106296	AT1G76460
1	28695702	28696112	NM_106299	HMG1		1	28695738	28696274	NM_106299	HMG1
1	28698136	28698758	NM_106299	HMG1		1	28698002	28698755	NM_106299	HMG1
1	28714546	28715410	NM_106302	AT1G76520		1	28714999	28715417	NM_106302	AT1G76520
1	28727907	28728214	NM_106306	CP12-3		1	28726978	28728990	NM_106306	CP12-3
1	28745724	28747620	NM_106310	AT1G76600		1	28745863	28747119	NM_106310	AT1G76600
1	28753200	28753790	NM_106311	AT1G76610		1	28753178	28753813	NM_106311	AT1G76610
1	28767411	28768018	NM_001084365	CML38		1	28767495	28768052	NM_001084365	CML38
1	28800262	28800553	NM_106322	AT1G76720		1	28800243	28800524	NM_106322	AT1G76720
1	28804805	28805144	NM_106323	AT1G76730		1	28804770	28805104	NM_106323	AT1G76730
1	28815179	28815378	NM_106328	AT1G76780		1	28815164	28815365	NM_106328	AT1G76780
1	28836223	28836778	NM_106331	AT1G76810		1	28836295	28837795	NM_106331	AT1G76810
1	28837456	28837753	NM_106332	AT1G76820		1	28836295	28837795	NM_106331	AT1G76810
1	28865183	28865557	NM_106339	AT1G76880		1	28865236	28865816	NM_106339	AT1G76880
1	28868341	28868618		AT1G76878		1	28868317	28868672		AT1G76878
1	28876156	28876377	NM_106340	GT2		1	28876095	28876442	NM_106340	GT2
1	28880303	28880880	NM_106341	TLP1		1	28880346	28882714	NM_106341	TLP1
1	28889941	28890378	NM_106343	AT1G76920		1	28889902	28890259	NM_106343	AT1G76920
1	28906391	28906695	NM_106346	PRAF1		1	28906387	28906692	NM_106346	PRAF1
1	28916724	28917570	NM_001036211	AT1G76954		1	28916962	28917534	NM_001036211	AT1G76954
1	28925197	28925634	NM_106348	AT1G76970		1	28925218	28925602	NM_106348	AT1G76970
1	28930789	28933045	NM_001036212	ACR3		1	28930754	28932857	NM_001036212	ACR3
1	28940312	28940923	NM_001198486	SKP2B		1	28940407	28940876	NM_001198486	SKP2B
1	28953289	28953673	NM_106356	AT1G77060		1	28953265	28953780	NM_106356	AT1G77060
1	29004955	29005305	NM_106369	AT1G77200		1	29004928	29005357	NM_106369	AT1G77200
1	29035512	29035847	NM_106377	AT1G77280		1	29035558	29035879	NM_106377	AT1G77280
1	29085297	29085948	NM_106389	AT1G77400		1	29085601	29086742	NM_106389	AT1G77400
1	29092599	29093549	NM_106391	BGAL16		1	29092634	29093390	NM_106391	BGAL16
1	29117185	29117820	NM_106398	TAPX		1	29117163	29117809	NM_106398	TAPX
1	29147386	29148305	NM_106406	AT1G77580		1	29147401	29148307	NM_106406	AT1G77580
1	29152227	29152556	NM_106407	LACS9		1	29152184	29152573	NM_106407	LACS9
1	29173026	29173736	NM_106411	AT1G77630		1	29172854	29173701	NM_106411	AT1G77630
1	29176186	29177588	NM_106412	AT1G77640		1	29176286	29177603	NM_106412	AT1G77640
1	29187714	29188082	NM_106415	AT1G77660		1	29187680	29188023	NM_106415	AT1G77660
1	29203438	29203630	NM_106418	LAX3		1	29203380	29203749	NM_106418	LAX3
1	29223897	29224906	NM_001124139	AT1G77746		1	29224145	29224930	NM_001124139	AT1G77746
1	29231418	29231721	NM_106424	AT1G77750		1	29231510	29231744	NM_106424	AT1G77750
1	29239275	29239633	NM_106425	NIA1		1	29239247	29240393	NM_106425	NIA1
1	29247900	29248232	NM_106426	AT1G77770		1	29247949	29248252	NM_106426	AT1G77770
1	29250208	29250499	NM_106427	AT1G77780		1	29250180	29250433	NM_106427	AT1G77780
1	29270553	29270799	NM_106434	ARF17		1	29270570	29270896	NM_106434	ARF17
1	29272109	29272361	NM_106434	ARF17		1	29272137	29272489	NM_106434	ARF17
1	29278420	29278627	NM_148664	AT1G77855		1	29278127	29278656	NM_148664	AT1G77855
1	29306741	29307062	NM_001124144	AGL67		1	29306737	29307054	NM_001124144	AGL67
1	29327525	29327722	NM_106449	SULTR1;2		1	29327478	29327852	NM_106449	SULTR1;2
1	29342558	29343219	NM_106452	AT1G78030		1	29342463	29343243	NM_106452	AT1G78030
1	29345369	29346107	NM_001084369	AT1G78040		1	29345307	29346175	NM_001084369	AT1G78040
1	29359328	29359704	NM_106456	AT1G78070		1	29358572	29359769	NM_106456	AT1G78070
1	29360992	29361771	NM_106457	RAP2.4		1	29361046	29363183	NM_106457	RAP2.4
1	29362876	29363262	NM_106457	RAP2.4		1	29361046	29363183	NM_106457	RAP2.4
1	29367123	29367630	NM_106457	RAP2.4		1	29367123	29367932	NM_106457	RAP2.4
1	29387589	29389070	NM_106460	AT1G78100		1	29386322	29388793	NM_106460	AT1G78100
1	29413265	29413828	NM_106467	AT1G78170		1	29413184	29414003	NM_106467	AT1G78170
1	29436264	29436642	NM_001161003	TSD2		1	29436195	29437440	NM_001161003	TSD2
1	29442948	29444551		AT1G78250		1	29442521	29444606		AT1G78250
1	29446230	29447191	NM_106475	AT1G78260		1	29446743	29447206	NM_106475	AT1G78260
1	29450554	29450961		AT1G78265		1	29450558	29450953		AT1G78265
1	29461309	29461882	NM_106479	GRF2		1	29461308	29461874	NM_106479	GRF2
1	29501663	29503482	NM_106488	AT1G78410		1	29503268	29503481	NM_106488	AT1G78410
1	29504362	29504943	NM_001198496	AT1G78420		1	29504359	29504933	NM_001198496	AT1G78420
1	29519854	29520243	NM_106493	AT1G78460		1	29519112	29520183	NM_106493	AT1G78460
1	29548700	29549747	NM_106503	AT1G78560		1	29548637	29549758	NM_106503	AT1G78560
1	29566434	29566948	NM_001198499	LZF1		1	29566438	29567532	NM_001198499	LZF1
1	29572216	29573768	NM_106508	MSL6		1	29572186	29573769	NM_106508	MSL6
1	29598785	29599359	NM_106517	BEH4		1	29598793	29599450	NM_106517	BEH4
1	29617158	29617318	NM_106524	APC6		1	29617169	29617355	NM_106524	APC6
1	29636730	29637732	NM_106531	AT1G78830		1	29636723	29637354	NM_106530	AT1G78820
1	29655676	29656773	NM_001124146	CPuORF56		1	29655680	29656844	NM_001124146	CPuORF56
1	29659718	29660410	NM_106538	AT1G78895		1	29659662	29660395	NM_106538	AT1G78895
1	29665057	29665289	NM_106540	AT1G78910		1	29665029	29665301	NM_106540	AT1G78910
1	29716000	29716366	NM_106549	AT1G78995		1	29715087	29716751	NM_106549	AT1G78995
1	29734088	29734527	NM_106554	AT1G79030		1	29734079	29734538	NM_106554	AT1G79030
1	29741552	29741932	NM_106557	AT1G79060		1	29741324	29744563	NM_106557	AT1G79060
1	29743229	29744535	NM_106558	AT1G79070		1	29741324	29744563	NM_106557	AT1G79060
1	29748919	29749089	NM_106559	AT1G79080		1	29748772	29749087	NM_106559	AT1G79080
1	29753088	29753351	NM_106560	AT1G79090		1	29753097	29753580	NM_106560	AT1G79090
1	29760311	29761196	NM_106562	AT1G79110		1	29760318	29761824	NM_106562	AT1G79110
1	29762622	29762913	NM_106562	AT1G79110		1	29762699	29766665	NM_106563	AT1G79120
1	29764753	29765933	NM_106563	AT1G79120		1	29762699	29766665	NM_106563	AT1G79120
1	29780524	29781473	NM_106567	AT1G79160		1	29780523	29781849	NM_106567	AT1G79160
1	29798652	29798959	NM_001084376	AT1G79210		1	29798597	29799009	NM_001084376	AT1G79210
1	29814640	29815957	NM_106577	ECT8		1	29814852	29815824	NM_106577	ECT8
1	29864179	29864455	NM_106587	AT1G79390		1	29864146	29864477	NM_106587	AT1G79390
1	29871268	29871801	NM_106590	AT1G79420		1	29871265	29871836	NM_106590	AT1G79420
1	29898293	29899048	NM_001124149	AT1G79480		1	29898324	29899092	NM_001124149	AT1G79480
1	29926443	29926725	NM_106603	PGK		1	29926486	29926780	NM_106603	PGK
1	29949244	29949510	NM_001036224	SYP52		1	29949204	29949514	NM_001036224	SYP52
1	29952397	29952838	NM_106608	AT1G79600		1	29952467	29952797	NM_106608	AT1G79600
1	29964489	29966523	NM_001036225	AT1G79630		1	29964508	29966567	NM_001036225	AT1G79630
1	29971573	29972360	NM_001198509	AT1G79640		1	29972119	29972485	NM_001198509	AT1G79640
1	29975130	29975733	NM_001198510	RAD23B		1	29975094	29975875	NM_001198510	RAD23B
1	29979115	29979500	NM_106616	RFO1		1	29979157	29979409	NM_106616	RFO1
1	30006808	30007174	NM_106623	AT1G79740		1	30006850	30007198	NM_106623	AT1G79740
1	30011276	30011907	NM_106624	NADP-ME4		1	30011255	30011937	NM_106624	NADP-ME4
1	30033639	30034045	NM_001124150	GC5		1	30033585	30034057	NM_001124150	GC5
1	30035150	30036949	NM_001198514	GL2		1	30035054	30036952	NM_001198514	GL2
1	30048249	30048615	NM_106637	AT1G79880		1	30048217	30048584	NM_106637	AT1G79880
1	30054300	30055365	NM_001036227	AT1G79910		1	30053801	30055050	NM_001036227	AT1G79910
1	30067384	30067600	NM_001036228	HSP91		1	30067388	30067613	NM_001036228	HSP91
1	30073353	30073688	NM_106644	AT1G79950		1	30073322	30073778	NM_106644	AT1G79950
1	30082045	30082289	NM_106646	AT1G79970		1	30082072	30082298	NM_106646	AT1G79970
1	30083973	30084356	NM_001124152	AT1G79990		1	30083947	30084405	NM_001124152	AT1G79990
1	30104258	30104761		AT1G80020		1	30104118	30104731		AT1G80020
1	30108768	30109525	NM_106652	AT1G80030		1	30108775	30109518	NM_106652	AT1G80030
1	30111106	30111883	NM_001198517	AT1G80040		1	30111136	30111915	NM_001198517	AT1G80040
1	30150865	30152643	NM_001084382	AT1G80160		1	30151900	30153374	NM_001084382	AT1G80160
1	30156492	30157805	NM_106667	AT1G80180		1	30156382	30158773	NM_106667	AT1G80180
1	30186991	30188469	NM_001084385	AT1G80290		1	30186367	30188452	NM_106677	AT1G80280
1	30189647	30192073	NM_106679	NTT1		1	30190067	30190703	NM_106679	NTT1
1	30189647	30192073	NM_106679	NTT1		1	30191469	30192082	NM_106679	NTT1
1	30194449	30195054	NM_106680	AT1G80310		1	30194711	30195000	NM_106680	AT1G80310
1	30216583	30217450	NM_001084386	AT1G80380		1	30216608	30217404	NM_001084386	AT1G80380
1	30219092	30220448	NM_001084386	AT1G80380		1	30220165	30220529	NM_106688	IAA15
1	30224517	30224677	NM_106689	AT1G80400		1	30223942	30224668	NM_106689	AT1G80400
1	30238577	30239973	NM_001084387	ATXRCC1		1	30238473	30239919	NM_001084387	ATXRCC1
1	30240791	30244838	NM_106692	AT1G80440		1	30242247	30243526	NM_106692	AT1G80440
1	30249082	30249480	NM_001036230	NHO1		1	30249132	30249459	NM_001036230	NHO1
1	30266831	30267705	NM_106697	TPR1		1	30266835	30267739	NM_106697	TPR1
1	30272770	30273261	NM_106699	AT1G80510		1	30272719	30273238	NM_106699	AT1G80510
1	30290251	30290426	NM_106705	AT1G80570		1	30290188	30290441	NM_106705	AT1G80570
1	30302410	30304204	NM_106709	AT1G80610		1	30302487	30304282	NM_106709	AT1G80610
1	30310808	30311974	NM_001084389	AT1G80640		1	30310599	30312084	NM_001084389	AT1G80640
1	30323611	30324101	NM_106715	AT1G80670		1	30323530	30324092	NM_106715	AT1G80670
1	30382722	30383928	NM_106732	WRKY40		1	30382702	30383918	NM_106732	WRKY40
1	30391438	30392158	NM_106735	AT1G80870		1	30391990	30392284	NM_106735	AT1G80870
1	30403389	30404997	NM_106740	J8		1	30403280	30404671	NM_106740	J8
2	96529	98066	NM_126176	AT2G01140		2	96437	98049	NM_126176	AT2G01140
2	100266	100627	NM_126177	RHA2B		2	100290	101469	NM_126177	RHA2B
2	108608	109531	NM_126179	PAP1		2	108551	109580	NM_126179	PAP1
2	113044	113276	NM_126180	AT2G01190		2	113016	113235	NM_126180	AT2G01190
2	114833	115178	NM_126180	AT2G01190		2	114807	115455	NM_126180	AT2G01190
2	137650	137938	NM_001035858	AT2G01260		2	137629	138162	NM_001035858	AT2G01260
2	150481	152814	NM_126191	AT2G01300		2	151726	152763	NM_126192	AT2G01310
2	180971	181874	NM_126203	PIN4		2	180279	181812	NM_126203	PIN4
2	208179	208467	NM_001202566	AT2G01460		2	208161	208497	NM_001202566	AT2G01460
2	214490	214693	NM_126208	STL2P		2	214480	214720	NM_126208	STL2P
2	216651	216991	NM_126209	AT2G01480		2	216640	217035	NM_126209	AT2G01480
2	220615	221305	NM_126210	AT2G01490		2	220617	221216	NM_126210	AT2G01490
2	258894	259285	NM_126218	RGA1		2	258889	259215	NM_126218	RGA1
2	295431	296917	NM_001124777	AT2G01667		2	296230	297021	NM_001124777	AT2G01667
2	302382	303654	NM_126229	AT2G01680		2	302396	303611	NM_126229	AT2G01680
2	306148	306636	NM_126229	AT2G01680		2	305564	306804	NM_126229	AT2G01680
2	320083	320300	NM_126233	AT2G01720		2	320000	320517	NM_126233	AT2G01720
2	327897	328174	NM_001202568	MAP70-3		2	327892	328174	NM_001202568	MAP70-3
2	332699	333075	NM_126237	RR14		2	332041	333119	NM_147232	AT2G01755
2	347194	347771	NM_126242	AT2G01810		2	347331	347737	NM_126242	AT2G01810
2	360744	360918	NM_126243	AT2G01820		2	360675	361073	NM_126243	AT2G01820
2	367805	369085	NM_126244	WOL		2	367893	368261	NM_126244	WOL
2	383176	383904	NM_126246	EXGT-A3		2	382969	384430	NM_126246	EXGT-A3
2	385163	386070	NM_126246	EXGT-A3		2	385156	385600	NM_126246	EXGT-A3
2	386997	388221	NM_126247	EMB975		2	386809	388147	NM_126247	EMB975
2	412024	412803	NM_001035867	CYCJ18		2	411999	413535	NM_001035867	CYCJ18
2	416582	416873	NM_001035868	ATMAP65-6		2	416549	416974	NM_001035868	ATMAP65-6
2	428370	429561	NM_126254	BPC1		2	428085	429654	NM_126254	BPC1
2	432056	432575	NM_001035872	SGR5		2	432012	432737	NM_001035872	SGR5
2	504691	505672	NM_126268	IDD5		2	504722	506644	NM_126268	IDD5
2	509530	510636	NM_126268	IDD5		2	509579	510659	NM_126268	IDD5
2	519244	519854	NM_001124782	IDD4		2	519390	519830	NM_001124782	IDD4
2	521338	523301	NM_001124782	IDD4		2	521378	523299	NM_001124782	IDD4
2	549417	549641	NM_001202570	AT2G02148		2	549388	549685	NM_001202570	AT2G02148
2	552788	553441	NM_126275	AT2G02150		2	552875	553501	NM_126275	AT2G02150
2	587115	588173	NM_126282	PSKR1		2	587091	588191	NM_126282	PSKR1
2	632121	632508	NM_126297	AT2G02400		2	632134	632806	NM_126297	AT2G02400
2	647603	648748	NM_126301	NAC035		2	647628	648882	NM_126301	NAC035
2	683553	683840	NM_126310	HB21		2	683510	683817	NM_126310	HB21
2	689595	689822	NM_001035877	CAND1		2	689574	689882	NM_001035877	CAND1
2	773547	773814	NM_126331	UBC2		2	773545	773823	NM_126331	UBC2
2	787743	788030	NM_126334	IQD29		2	787791	788053	NM_126334	IQD29
2	807402	807913	NM_001035880	MYB88		2	807090	807897	NM_001035880	MYB88
2	832344	832505	NM_126341	SUT2		2	832343	832643	NM_126341	SUT2
2	833538	833758	NM_126341	SUT2		2	833540	833788	NM_126341	SUT2
2	837773	837955	NM_001035882	AT2G02870		2	837772	838003	NM_001035882	AT2G02870
2	854498	854882	NM_126347	PKS1		2	853976	854918	NM_126347	PKS1
2	864343	864536	NM_126348	AT2G02960		2	864263	864584	NM_126348	AT2G02960
2	891612	891927	NM_126356	AT2G03040		2	891563	891966	NM_126356	AT2G03040
2	893174	893788	NM_126356	AT2G03040		2	893365	893773	NM_126356	AT2G03040
2	904414	905414	NM_126359	MED8		2	904384	905609	NM_126359	MED8
2	919157	919408	NM_126361	EXPA15		2	919146	919453	NM_126361	EXPA15
2	937222	937545	NM_126363	SPP		2	937198	937597	NM_126363	SPP
2	977398	977824	NM_126375	AT2G03240		2	977374	977876	NM_126375	AT2G03240
2	999198	999650	NM_126380	AT2G03290		2	999176	999667	NM_126380	AT2G03290
2	1020906	1021316	NM_126386	AT2G03350		2	1020900	1021786	NM_126386	AT2G03350
2	1112200	1112605		AT2G03660		2	1112234	1112605		AT2G03660
2	1123077	1123372	NM_126417	AT2G03690		2	1122972	1123333	NM_126417	AT2G03690
2	1156632	1156833	NM_126426	GEK1		2	1156609	1156912	NM_126426	GEK1
2	1160977	1161579	NM_001035889	AT2G03810		2	1160970	1161607	NM_001035889	AT2G03810
2	1188595	1188969	NM_126434	PI4K GAMMA 7		2	1188343	1189003	NM_126434	PI4K GAMMA 7
2	1281574	1281965	NM_126439	CR88		2	1281604	1282172	NM_126439	CR88
2	1331182	1331825	NM_126441	bZIP48		2	1331183	1331852	NM_126441	bZIP48
2	1587823	1588427	NM_126486	IBR5		2	1587859	1588621	NM_126486	IBR5
2	1592541	1592859	NM_126487	AT2G04560		2	1592470	1592900	NM_126487	AT2G04560
2	1642644	1642895	NM_001084409	AT2G04690		2	1642623	1642902	NM_001084409	AT2G04690
2	1682671	1683029	NM_126510	AT2G04795		2	1682663	1682987	NM_126510	AT2G04795
2	1717570	1718039	NM_126520	ZAP1		2	1717524	1718023	NM_126520	ZAP1
2	1800241	1800626	NM_126537	LHCB2.2		2	1799899	1800713	NM_126537	LHCB2.2
2	1803291	1803752	NM_126537	LHCB2.2		2	1803284	1803747	NM_126537	LHCB2.2
2	1876704	1877020	NM_001202583	AT2G05185		2	1876660	1877078	NM_001202583	AT2G05185
2	1926460	1926663		AT2G05290		2	1926460	1926777		AT2G05290
2	1968058	1968916	NM_001124801	GRP3S		2	1966383	1968963	NM_001124801	GRP3S
2	2023265	2024373		AT2G05518		2	2023264	2024284		AT2G05518
2	2025873	2027425	NM_001036258	GRP-3		2	2025842	2027462	NM_001036258	GRP-3
2	2033086	2034519	NM_126577	AT2G05540		2	2033118	2034501	NM_126577	AT2G05540
2	2141235	2141695	NM_126589	ACO3		2	2141269	2141651	NM_126589	ACO3
2	2180491	2180889	NM_126592	AT2G05760		2	2180501	2180957	NM_126592	AT2G05760
2	2272141	2272529	NM_126605	AT2G05920		2	2272013	2272497	NM_126605	AT2G05920
2	2322227	2322509	NM_126612	MOD1		2	2322196	2322504	NM_126612	MOD1
2	2457471	2457784	NM_126634	ELF4-L3		2	2457422	2457777	NM_126634	ELF4-L3
2	2460839	2461236		AT2G06260		2	2460847	2461239		AT2G06260
2	2541751	2542453		AT2G06430		2	2541864	2542446		AT2G06430
2	2588145	2588662	NM_126649	PSBX		2	2588000	2588684	NM_126649	PSBX
2	2762239	2762585	NM_126666	XTH4		2	2762232	2762601	NM_126666	XTH4
2	2763452	2763716	NM_126666	XTH4		2	2763419	2763738	NM_126666	XTH4
2	2894502	2894965	NM_126675	HEN2		2	2894498	2894962	NM_126675	HEN2
2	2983273	2983676	NM_001202585	AT2G07180		2	2983242	2983677	NM_001202585	AT2G07180
2	3092644	3093098	NM_126713	AT2G07440		2	3092639	3093112	NM_126713	AT2G07440
2	3109386	3109689		AT2G07460		2	3109405	3109691		AT2G07460
2	3110484	3111087		AT2G07470		2	3110512	3111079		AT2G07470
2	3527328	3527577	NM_001202592	MCM5		2	3527368	3527604	NM_001202592	MCM5
2	3669729	3669969		AT2G09800		2	3669652	3669994		AT2G09800
2	3985908	3986264	NM_126795	AT2G10340		2	3985917	3986270	NM_126795	AT2G10340
2	4006073	4007153		SADHU1-1		2	4006144	4007169		SADHU1-1
2	4103415	4103704		AT2G10555		2	4103409	4103713		AT2G10555
2	4648386	4648704		AT2G11600		2	4648384	4648734		AT2G11600
2	4650034	4650555		AT2G11600		2	4650046	4650567		AT2G11600
2	4733502	4733958		AT2G11790		2	4733549	4733973		AT2G11790
2	4802470	4802842	NM_001036270	AT2G11890		2	4802470	4802813	NM_001036270	AT2G11890
2	4996754	4997157		AT2G12390		2	4996753	4997173		AT2G12390
2	5021836	5022766		AT2G12410		2	5021840	5022797		AT2G12410
2	5050658	5050932	NM_001124832	AT2G12461		2	5050550	5050926	NM_001124832	AT2G12461
2	5052801	5053355	NM_001036271	AT2G12462		2	5052837	5053393	NM_001036271	AT2G12462
2	5099857	5100189		AT2G12510		2	5099852	5100199		AT2G12510
2	5456576	5456902		AT2G13175		2	5456559	5456910		AT2G13175
2	5541118	5541646	NM_126925	AGT		2	5540711	5541672	NM_126925	AGT
2	5542545	5542891	NM_001124837	AT2G13363		2	5542476	5542893	NM_001124837	AT2G13363
2	5556347	5556639	NM_126926	CHR5		2	5556304	5556578	NM_126926	CHR5
2	5588066	5589257	NM_001124838	AT2G13422		2	5587300	5589282	NM_001124838	AT2G13422
2	5636764	5636970	NM_126934	ABH1		2	5636738	5637079	NM_126934	ABH1
2	5675882	5676119	NM_126940	AT2G13610		2	5675733	5676160	NM_126940	AT2G13610
2	5691897	5693117		AT2G13665		2	5691860	5693088		AT2G13665
2	5694183	5694461	NM_179622	CALS5		2	5694192	5694456	NM_179622	CALS5
2	5741649	5741961	NM_126955	SERK4		2	5741615	5741802	NM_126955	SERK4
2	5799675	5800006		AT2G13851		2	5799656	5800009		AT2G13851
2	5925041	5925388	NM_126980	AT2G14080		2	5925015	5925465	NM_126980	AT2G14080
2	5953143	5953381		AT2G14115		2	5953120	5953446		AT2G14115
2	6002039	6002772		AT2G14190		2	6002112	6002651		AT2G14190
2	6017992	6018672	NM_126990	AGL44		2	6017979	6018666	NM_126990	AGL44
2	6354577	6355089	NM_127044	AT2G14800		2	6354137	6355054	NM_127044	AT2G14800
2	6392058	6393060		AT2G14878		2	6392099	6393099		AT2G14878
2	6482211	6482466	NM_001084422	AT2G15000		2	6482221	6482499	NM_001084422	AT2G15000
2	6618921	6619130	NM_127085	AT2G15240		2	6618881	6619105	NM_127085	AT2G15240
2	6650925	6651637	NM_127090	AT2G15300		2	6651406	6651672	NM_127090	AT2G15300
2	6738245	6738838	NM_127103	NRPB3		2	6738275	6738823	NM_127103	NRPB3
2	6797532	6798463	NM_001202602	AT2G15580		2	6797466	6798431	NM_001202602	AT2G15580
2	6866736	6866982	NM_127138	AT2G15760		2	6866742	6867003	NM_127138	AT2G15760
2	6880686	6881054	NM_127141	SQN		2	6880670	6881123	NM_127141	SQN
2	6893640	6893820	NM_127145	AT2G15830		2	6893571	6894833	NM_127145	AT2G15830
2	6917563	6918235	NM_127148	AT2G15880		2	6917549	6918103	NM_127148	AT2G15880
2	6946557	6948012	NM_127155	AT2G15960		2	6947077	6948090	NM_127155	AT2G15960
2	6949812	6950282	NM_001202604	COR413-PM1		2	6949744	6950268	NM_001202604	COR413-PM1
2	6952548	6952973	NM_127157	AT2G15980		2	6952453	6952993	NM_127157	AT2G15980
2	7042954	7043611	NM_127181	AT2G16250		2	7042815	7043590	NM_127181	AT2G16250
2	7050629	7051242	NM_127184	KCS9		2	7049767	7051179	NM_127184	KCS9
2	7053040	7053707	NM_127184	KCS9		2	7052818	7054551	NM_127184	KCS9
2	7125712	7126015	NM_127196	PAP10		2	7125657	7126062	NM_127196	PAP10
2	7130663	7130902	NM_127197	MCM4		2	7130555	7130903	NM_127197	MCM4
2	7135546	7136105	NM_127199	AT2G16460		2	7135656	7136049	NM_127199	AT2G16460
2	7153180	7153474	NM_127204	ADC1		2	7153155	7153518	NM_127204	ADC1
2	7160729	7161056	NM_127205	AT2G16510		2	7160743	7161079	NM_127205	AT2G16510
2	7182100	7182411	NM_127208	ASE1		2	7181920	7182403	NM_127208	ASE1
2	7200458	7200883	NM_001084432	ROC3		2	7200477	7201807	NM_001084432	ROC3
2	7215296	7215818	NM_127216	TOC132		2	7215283	7215846	NM_127216	TOC132
2	7223638	7224048	NM_001124858	AT2G16668		2	7223823	7224079	NM_001124858	AT2G16668
2	7255829	7256774	NM_127224	MYB7		2	7255797	7256757	NM_127224	MYB7
2	7340993	7341309	NM_001084435	AT2G16930		2	7340953	7341279	NM_001084435	AT2G16930
2	7398748	7399129	NM_127255	AT2G17020		2	7398722	7399163	NM_127255	AT2G17020
2	7458923	7459209	NM_127266	LYM2		2	7458935	7459305	NM_127266	LYM2
2	7472422	7472650	NM_127270	AT2G17160		2	7472289	7472634	NM_127270	AT2G17160
2	7489954	7490307	NM_127276	AT2G17220		2	7489960	7490312	NM_127276	AT2G17220
2	7495839	7496212	NM_127277	EXL5		2	7495821	7496222	NM_127277	EXL5
2	7522735	7523155	NM_127285	AT2G17300		2	7522463	7523182	NM_127285	AT2G17300
2	7535782	7535968	NM_127287	AT2G17320		2	7535697	7535944	NM_127287	AT2G17320
2	7549742	7550017	NM_127292	HMG2		2	7549665	7550041	NM_127292	HMG2
2	7593684	7594278	NM_127302	MLO8		2	7593873	7594294	NM_127302	MLO8
2	7597427	7598506	NM_127302	MLO8		2	7597313	7598476	NM_127302	MLO8
2	7623294	7623842	NM_147326	AT2G17525		2	7623223	7624443	NM_147326	AT2G17525
2	7626161	7626624	NM_001084438	AT2G17530		2	7626192	7626566	NM_001084438	AT2G17530
2	7637420	7638332	NM_001084439	AT2G17550		2	7637390	7637913	NM_001084439	AT2G17550
2	7640257	7640450	NM_001124868	AT2G17556		2	7640293	7640545	NM_001124868	AT2G17556
2	7641174	7641454	NM_001124868	AT2G17556		2	7641215	7641531	NM_001124868	AT2G17556
2	7643532	7644185	NM_001036287	HMGB4		2	7643535	7644210	NM_127311	AT2G17570
2	7685038	7685286	NM_001124869	AT2G17695		2	7685052	7685347	NM_001124869	AT2G17695
2	7689251	7689561	NM_127324	AT2G17700		2	7689272	7689593	NM_127324	AT2G17700
2	7692266	7692502	NM_179635	AT2G17705		2	7692258	7692575	NM_179635	AT2G17705
2	7703738	7704283	NM_001202615	NIP2		2	7703757	7704351	NM_001202615	NIP2
2	7767325	7767982	NM_127342	AT2G17880		2	7767057	7768030	NM_127342	AT2G17880
2	7816079	7816684	NM_127350	AT2G17960		2	7816071	7816673	NM_127350	AT2G17960
2	7823908	7824210	NM_127353	AT2G17975		2	7823887	7824233	NM_127353	AT2G17975
2	7851485	7851742	NM_127363	AT2G18070		2	7851445	7851729	NM_127363	AT2G18070
2	7864004	7864454	NM_179640	AT2G18090		2	7863961	7864501	NM_179640	AT2G18090
2	7872079	7872460	NM_127367	AT2G18110		2	7872093	7872446	NM_127367	AT2G18110
2	7941824	7942181	NM_127384	SYP112		2	7941769	7942171	NM_127384	SYP112
2	7943655	7944085	NM_127384	SYP112		2	7943634	7944044	NM_127384	SYP112
2	7951236	7951620	NM_127387	APC10		2	7951276	7951605	NM_127387	APC10
2	7954489	7955251	NM_001202619	AT2G18300		2	7954600	7955466	NM_001202619	AT2G18300
2	7971620	7972682	NM_127392	HB24		2	7971526	7972675	NM_127392	HB24
2	8016480	8016953	NM_127405	AT2G18490		2	8016509	8016964	NM_127405	AT2G18490
2	8021181	8022032	NM_127405	AT2G18490		2	8021161	8022384	NM_127405	AT2G18490
2	8030931	8031556	NM_127407	emb2444		2	8030871	8031606	NM_127407	emb2444
2	8080520	8080692	NM_127419	AT2G18630		2	8080433	8080700	NM_127419	AT2G18630
2	8088191	8088435	NM_127421	MEE16		2	8088201	8088512	NM_127421	MEE16
2	8092891	8094449	NM_127423	AT2G18670		2	8094207	8094400	NM_127424	AT2G18680
2	8122956	8123335	NM_001084445	AT2G18740		2	8122114	8123404	NM_001084445	AT2G18740
2	8125308	8125865	NM_001036295	AT2G18750		2	8125426	8125754	NM_001036295	AT2G18750
2	8139419	8139905	NM_127435	PHYB		2	8139438	8139925	NM_127435	PHYB
2	8169307	8169639	NM_179650	AT2G18876		2	8169320	8169744	NM_179650	AT2G18876
2	8194137	8194385	NM_127447	AT2G18910		2	8194143	8194393	NM_127447	AT2G18910
2	8215515	8216422	NM_127453	HA1		2	8215487	8216381	NM_127453	HA1
2	8221660	8223077	NM_127453	HA1		2	8221638	8223132	NM_127453	HA1
2	8230330	8230549	NM_001124873	AT2G18969		2	8230282	8230571	NM_001124873	AT2G18969
2	8262576	8262887	NM_127465	AT2G19080		2	8262550	8262883	NM_127465	AT2G19080
2	8268145	8269543	NM_127466	AT2G19090		2	8268143	8269500	NM_127466	AT2G19090
2	8292422	8292647	NM_127469	AT2G19120		2	8292307	8292644	NM_127469	AT2G19120
2	8293613	8293772	NM_127470	AT2G19130		2	8293621	8293837	NM_127470	AT2G19130
2	8324087	8325065	NM_127475	AT2G19180		2	8323898	8325083	NM_127475	AT2G19180
2	8356001	8356332	NM_127483	AT2G19260		2	8356020	8356352	NM_127483	AT2G19260
2	8361640	8362511	NM_127484	AT2G19270		2	8361590	8362511	NM_127484	AT2G19270
2	8381806	8382194	NM_127495	AT2G19380		2	8381808	8382207	NM_127495	AT2G19380
2	8455831	8456154	NM_127510	FVE		2	8455850	8456111	NM_127510	FVE
2	8471438	8471639	NM_127515	CDA1		2	8471391	8471636	NM_127515	CDA1
2	8474962	8475758	NM_127516	TET2		2	8474878	8475710	NM_127516	TET2
2	8478990	8479506	NM_179659	KEA4		2	8478903	8479416	NM_179659	KEA4
2	8488733	8488966	NM_001084449	NDL3		2	8488704	8488956	NM_001084449	NDL3
2	8526800	8527413	NM_127537	AT2G19790		2	8526791	8527464	NM_127537	AT2G19790
2	8532498	8534237	NM_127538	MIOX2		2	8533130	8534972	NM_127538	MIOX2
2	8534894	8535068	NM_127538	MIOX2		2	8533130	8534972	NM_127538	MIOX2
2	8543886	8544239		AT2G19806		2	8543786	8544837		AT2G19806
2	8550079	8550597	NM_127539	AT2G19810		2	8550045	8551957	NM_127539	AT2G19810
2	8612600	8613076	NM_127552	AT2G19940		2	8612640	8613144	NM_127552	AT2G19940
2	8636543	8637119	NM_179663	HBT		2	8636514	8637147	NM_179663	HBT
2	8656457	8657505	NM_127564	AT2G20060		2	8656416	8657520	NM_127564	AT2G20060
2	8664469	8664968	NM_127566	AT2G20080		2	8664531	8665006	NM_127566	AT2G20080
2	8677977	8678649	NM_001084454	AT2G20100		2	8677950	8678662	NM_001084454	AT2G20100
2	8718632	8719286	NM_179666	CLASP		2	8718669	8719278	NM_179666	CLASP
2	8740080	8740472	NM_001202631	AT2G20270		2	8740191	8740482	NM_001202631	AT2G20270
2	8759969	8760505	NM_179667	ALE2		2	8759874	8760479	NM_179667	ALE2
2	8785831	8786165	NM_127595	AT2G20360		2	8785823	8786190	NM_127595	AT2G20360
2	8813523	8813919	NM_001161053	AT2G20440		2	8813581	8813926	NM_127604	AT2G20450
2	8850801	8851297	NM_001084456	AT2G20562		2	8850186	8853144	NM_001084456	AT2G20562
2	8852002	8852287	NM_001084456	AT2G20562		2	8850186	8853144	NM_001084456	AT2G20562
2	8857261	8859002	NM_127618	RPN1A		2	8857884	8859050	NM_127618	RPN1A
2	8900173	8900695	NM_127628	AT2G20635		2	8899697	8900798	NM_127628	AT2G20635
2	8911897	8912355	NM_127631	AT2G20670		2	8911512	8913760	NM_127631	AT2G20670
2	8913284	8913762	NM_127631	AT2G20670		2	8911512	8913760	NM_127631	AT2G20670
2	8919564	8920100	NM_127632	AT2G20680		2	8919569	8920638	NM_127632	AT2G20680
2	8932522	8933626		AT2G20724		2	8932315	8933633		AT2G20724
2	8970592	8971663	NM_127652	AT2G20835		2	8970510	8971609	NM_127652	AT2G20835
2	8974318	8974605	NM_127653	AT2G20840		2	8974230	8974650	NM_127653	AT2G20840
2	8983893	8984901	NM_127657	EPF1		2	8984553	8984913	NM_127657	EPF1
2	9005089	9006957	NM_127665	pEARLI4		2	9005107	9006776	NM_127665	pEARLI4
2	9037365	9038312	NM_127676	GRP2B		2	9037406	9038370	NM_127676	GRP2B
2	9054389	9055540	NM_127682	AT2G21120		2	9054384	9055510	NM_127682	AT2G21120
2	9072997	9073408	NM_001084462	TIM		2	9072963	9073428	NM_001084462	TIM
2	9075205	9076193	NM_127688	AT2G21180		2	9075188	9076235	NM_127688	AT2G21180
2	9102842	9103313	NM_127696	BPC4		2	9102636	9103311	NM_127696	BPC4
2	9119551	9120122	NM_001036308	AT2G21300		2	9119423	9120163	NM_001036308	AT2G21300
2	9140130	9141849	NM_127709	AT2G21380		2	9140143	9141843	NM_127709	AT2G21380
2	9210082	9210579	NM_179682	AT2G21500		2	9210059	9210543	NM_179682	AT2G21500
2	9214970	9215871	NM_001124884	AT2G21520		2	9214630	9215880	NM_001124884	AT2G21520
2	9224277	9224542	NM_001036312	SFH3		2	9224283	9224544	NM_001036312	SFH3
2	9266298	9266688	NM_127738	CCR2		2	9265096	9266760	NM_127738	CCR2
2	9369143	9369482	NM_001202644	RKP		2	9369106	9369506	NM_001202644	RKP
2	9386275	9387574	NM_127777	AT2G22080		2	9386231	9387131	NM_127777	AT2G22080
2	9406000	9406436	NM_127781	AT2G22125		2	9405979	9406451	NM_127781	AT2G22125
2	9449841	9450126	NM_127789	AT2G22230		2	9449795	9450114	NM_127789	AT2G22230
2	9466144	9466396	NM_127794	RABH1d		2	9466037	9466411	NM_127794	RABH1d
2	9471244	9471563	NM_001124889	SR1		2	9471253	9471607	NM_001124889	SR1
2	9516322	9518731	NM_001124890	AT2G22426		2	9517007	9517641	NM_001124890	AT2G22426
2	9526074	9526438	NM_127808	HB6		2	9526039	9526436	NM_127808	HB6
2	9527332	9528545	NM_127808	HB6		2	9527388	9528547	NM_127808	HB6
2	9549866	9550402		AT2G22482		2	9549832	9550400		AT2G22482
2	9552702	9553018		AT2G22482		2	9552738	9553019		AT2G22482
2	9553844	9554096	NM_001202647	CYCD2;1		2	9553832	9554176	NM_001202647	CYCD2;1
2	9555927	9556248	NM_001202647	CYCD2;1		2	9555878	9556255	NM_001202647	CYCD2;1
2	9564606	9565683	NM_127816	UCP5		2	9564526	9565720	NM_127816	UCP5
2	9579527	9580922	NM_001161056	SVP		2	9579535	9581208	NM_001161056	SVP
2	9585507	9585783	NM_127822	AT2G22560		2	9585442	9585855	NM_127822	AT2G22560
2	9618092	9618400	NM_127828	AGL17		2	9618151	9618396	NM_127828	AGL17
2	9657333	9657588	NM_127837	AT2G22720		2	9657336	9657574	NM_127837	AT2G22720
2	9695925	9696882	NM_127844	AT2G22790		2	9695890	9696881	NM_127844	AT2G22790
2	9699691	9700025	NM_179701	AT2G22795		2	9699666	9700066	NM_179701	AT2G22795
2	9706047	9706480	NM_127845	HAT9		2	9705894	9706817	NM_127845	HAT9
2	9727470	9729498	NM_127849	GRF1		2	9727402	9729574	NM_127849	GRF1
2	9731538	9732430	NM_001202651	bZIP6		2	9731445	9733527	NM_001202651	bZIP6
2	9733076	9733510	NM_001202651	bZIP6		2	9731445	9733527	NM_001202651	bZIP6
2	9744559	9745508	NM_127855	AT2G22900		2	9744539	9746144	NM_127855	AT2G22900
2	9809615	9810010	NM_127868	AT2G23040		2	9809637	9810001	NM_127868	AT2G23040
2	9826617	9827186	NM_127871	AT2G23070		2	9826518	9827119	NM_127871	AT2G23070
2	9843568	9844312	NM_127877	AGP17		2	9844038	9844428	NM_127877	AGP17
2	9906489	9906765	NM_127893	MYB70		2	9906443	9906768	NM_127893	MYB70
2	9921821	9922300	NM_127896	WRKY15		2	9922054	9922276	NM_127896	WRKY15
2	9923644	9925527	NM_127896	WRKY15		2	9923665	9923979	NM_127896	WRKY15
2	9923644	9925527	NM_127896	WRKY15		2	9924736	9926579	NM_001124900	AT2G23321
2	9926338	9927039	NM_001124900	AT2G23321		2	9924736	9926579	NM_001124900	AT2G23321
2	9932794	9933607		AT2G23330		2	9932749	9933040		AT2G23330
2	9948644	9948960	NM_127900	AT2G23360		2	9948624	9948984	NM_127900	AT2G23360
2	9977830	9978635	NM_127907	ICK1		2	9977806	9978679	NM_127907	ICK1
2	9991252	9991519	NM_127909	AT2G23450		2	9991215	9991850	NM_127909	AT2G23450
2	9995087	9995652	NM_127910	XLG1		2	9995068	9995612	NM_127910	XLG1
2	10017051	10017524	NM_127916	AT2G23520		2	10017080	10017507	NM_127916	AT2G23520
2	10071922	10072364	NM_127932	AT2G23690		2	10071932	10072365	NM_127932	AT2G23690
2	10075572	10076252	NM_127932	AT2G23690		2	10075380	10076297	NM_127932	AT2G23690
2	10080082	10080426	NM_127933	AT2G23700		2	10080085	10080441	NM_127933	AT2G23700
2	10105119	10105365	NM_179712	AT2G23755		2	10103975	10105384	NM_179712	AT2G23755
2	10112178	10113586	NM_001036327	BLH4		2	10111846	10113584	NM_001036327	BLH4
2	10118626	10118916	NM_127940	AT2G23770		2	10118001	10119847	NM_127940	AT2G23770
2	10119643	10119852	NM_127940	AT2G23770		2	10118001	10119847	NM_127940	AT2G23770
2	10122246	10122625	NM_127940	AT2G23770		2	10122019	10122443	NM_127940	AT2G23770
2	10191485	10191735	NM_127957	AT2G23950		2	10191428	10191712	NM_127957	AT2G23950
2	10204335	10205164	NM_001036328	AT2G23985		2	10204376	10205188	NM_001036328	AT2G23985
2	10244487	10244783	NM_127972	AT2G24100		2	10244606	10244959	NM_127972	AT2G24100
2	10310455	10310750	NM_127985	AT2G24240		2	10310299	10310724	NM_127985	AT2G24240
2	10319459	10320106	NM_127987	AT2G24255		2	10319465	10319819	NM_127987	AT2G24255
2	10329624	10330096	NM_001202660	ALDH11A3		2	10329581	10330066	NM_001202660	ALDH11A3
2	10331884	10332591	NM_179719	AT2G24280		2	10331087	10333283	NM_179719	AT2G24280
2	10338349	10338757	NM_127991	AT2G24290		2	10338449	10338769	NM_127991	AT2G24290
2	10426499	10427613		AT2G24545		2	10426501	10429339		AT2G24545
2	10429033	10429501	NM_128016	AT2G24550		2	10426501	10429339		AT2G24545
2	10454600	10454894	NM_001202663	AT2G24600		2	10454544	10454875	NM_001202663	AT2G24600
2	10490329	10490626		AT2G24660		2	10490247	10490557		AT2G24660
2	10561428	10561692	NM_001084486	ARF3		2	10561436	10561749	NM_001084486	ARF3
2	10566654	10567715	NM_128038	COL3		2	10566678	10567183	NM_128038	COL3
2	10579075	10579359	NM_128042	AT2G24830		2	10579025	10579352	NM_128042	AT2G24830
2	10616967	10617270	NM_001124909	AT2G24960		2	10616967	10617315	NM_001124909	AT2G24960
2	10676642	10677269		MIR156A		2	10676380	10677254		MIR156A
2	10726352	10727299	NM_128075	RR12		2	10726367	10727764	NM_128075	RR12
2	10753647	10753929	NM_128082	AT2G25250		2	10753680	10754013	NM_128082	AT2G25250
2	10759574	10759835	NM_128084	AT2G25270		2	10759551	10759869	NM_128084	AT2G25270
2	10771180	10771497	NM_001036335	LCR81		2	10771185	10771519	NM_001036335	LCR81
2	10822132	10822557	NM_128100	AT2G25430		2	10822115	10822563	NM_128100	AT2G25430
2	10835448	10836599	NM_128103	AT2G25460		2	10835448	10836596	NM_128103	AT2G25460
2	10847094	10847447	NM_001084490	AT2G25482		2	10846954	10847710	NM_001084490	AT2G25482
2	10850293	10850747	NM_128106	EBF1		2	10850257	10850788	NM_128106	EBF1
2	10860047	10861065	NM_128109	AT2G25520		2	10860179	10861042	NM_128109	AT2G25520
2	10902437	10902652	NM_128119	AT2G25610		2	10902413	10902680	NM_128119	AT2G25610
2	10927635	10927858	NM_128125	emb2410		2	10927546	10927799	NM_128125	emb2410
2	10930996	10931196	NM_128126	AT2G25670		2	10930855	10931205	NM_128126	AT2G25670
2	10942297	10942535	NM_001036338	AT2G25690		2	10942206	10942570	NM_001036338	AT2G25690
2	10955923	10956213	NM_128131	AT2G25720		2	10955971	10956219	NM_128131	AT2G25720
2	10979965	10980237	NM_179738	AT2G25740		2	10979995	10980312	NM_179738	AT2G25740
2	10992534	10993523	NM_001036339	AT2G25770		2	10992601	10993294	NM_001036339	AT2G25770
2	11009567	11009896	NM_128140	AT2G25800		2	11009496	11010670	NM_128140	AT2G25800
2	11021538	11022085	NM_179739	OVA4		2	11021780	11022089	NM_179739	OVA4
2	11030469	11030988	NM_001036340	PAPS2		2	11030444	11031233	NM_001036340	PAPS2
2	11041660	11041921	NM_001202675	ATCTH		2	11041641	11043296	NM_001202675	ATCTH
2	11058928	11059216	NM_128153	ELF3		2	11058915	11059229	NM_128153	ELF3
2	11118050	11118383	NM_128168	AT2G26100		2	11118050	11118436	NM_128168	AT2G26100
2	11120725	11120985	NM_128169	AT2G26110		2	11120730	11121025	NM_128169	AT2G26110
2	11135187	11135827	NM_128172	ftsh4		2	11135105	11135848	NM_128172	ftsh4
2	11138198	11138372	NM_128174	AT2G26160		2	11138205	11138443	NM_128174	AT2G26160
2	11140249	11141124	NM_128175	CYP711A1		2	11140632	11141115	NM_128175	CYP711A1
2	11150404	11150663	NM_128177	AT2G26190		2	11150405	11150649	NM_128177	AT2G26190
2	11191177	11191389	NM_128185	CID7		2	11191143	11191439	NM_128185	CID7
2	11196923	11197256	NM_128187	GP ALPHA 1		2	11196938	11197394	NM_128187	GP ALPHA 1
2	11214023	11215403	NM_001202679	AT2G26340		2	11213899	11215459	NM_001202679	AT2G26340
2	11220324	11221386		AT2G26355		2	11220626	11221489		AT2G26355
2	11277616	11277949	NM_001124918	AT2G26511		2	11277590	11277938	NM_001124918	AT2G26511
2	11279210	11279852	NM_128209	AT2G26520		2	11279126	11279896	NM_128209	AT2G26520
2	11298877	11299207	NM_128214	AT2G26570		2	11298041	11299194	NM_128214	AT2G26570
2	11308200	11308564	NM_179749	YAB5		2	11308232	11308582	NM_179749	YAB5
2	11336657	11336836	NM_128222	KT1		2	11336476	11336867	NM_128222	KT1
2	11349829	11350365		AT2G26692		2	11349880	11350322		AT2G26692
2	11374292	11374710	NM_128227	PID2		2	11374320	11374758	NM_128227	PID2
2	11380159	11380755	NM_128228	BAS1		2	11380133	11380817	NM_128228	BAS1
2	11382545	11382849	NM_128229	AT2G26720		2	11382483	11382844	NM_128229	AT2G26720
2	11387672	11388664	NM_128230	AT2G26730		2	11388290	11388657	NM_128230	AT2G26730
2	11481223	11481668	NM_128248	PDR4		2	11481220	11481685	NM_128248	PDR4
2	11518384	11519377	NM_001036350	CIPK3		2	11518379	11519489	NM_001036350	CIPK3
2	11531881	11532113	NM_128261	CAM5		2	11531829	11532094	NM_128261	CAM5
2	11545582	11546079	NM_128263	EIL1		2	11545542	11546166	NM_128263	EIL1
2	11571562	11572623	NM_128267	AT2G27090		2	11571529	11572680	NM_128267	AT2G27090
2	11646519	11646777	NM_001124924	AT2G27229		2	11646515	11646789	NM_001124924	AT2G27229
2	11683467	11686047	NM_128290	AT2G27310		2	11683475	11685136	NM_128290	AT2G27310
2	11696387	11696829	NM_128292	AT2G27330		2	11696401	11696773	NM_128292	AT2G27330
2	11722381	11722589		TAS1A		2	11722360	11722688		TAS1A
2	11725624	11726354	NM_128301	AT2G27410		2	11725647	11726467	NM_128301	AT2G27410
2	11739354	11739879	NM_128305	NLP1		2	11739328	11739845	NM_128305	NLP1
2	11753764	11755230	NM_001036355	AT2G27500		2	11753865	11754115	NM_001036355	AT2G27500
2	11759162	11759592	NM_128311	FD3		2	11759320	11759595	NM_128311	FD3
2	11824657	11824978	NM_128335	IPT2		2	11824619	11825036	NM_128335	IPT2
2	11834185	11834508	NM_128336	AT2G27770		2	11834123	11834516	NM_128336	AT2G27770
2	11852037	11852495	NM_001084501	NAT12		2	11851368	11852611	NM_001084501	NAT12
2	11856508	11856823	NM_128342	PD1		2	11856482	11856889	NM_128342	PD1
2	11858867	11859662	NM_128343	AT2G27830		2	11859387	11859708	NM_128343	AT2G27830
2	11866611	11867079	NM_128345	AXS1		2	11866632	11867124	NM_128345	AXS1
2	11871261	11871553	NM_179779	AGO5		2	11871206	11871734	NM_179779	AGO5
2	11926366	11926598	NM_128359	CPN60A		2	11926327	11926618	NM_128359	CPN60A
2	11977895	11978189	NM_179781	AT2G28105		2	11977818	11978235	NM_179781	AT2G28105
2	11987391	11988050	NM_128373	AT2G28130		2	11987397	11988063	NM_128373	AT2G28130
2	11999629	12000014	NM_128375	AT2G28150		2	11999641	12000160	NM_128375	AT2G28150
2	12017337	12018922	NM_128379	CSD2		2	12017383	12018918	NM_128379	CSD2
2	12019783	12020096	NM_128380	AT2G28200		2	12019783	12020095	NM_128380	AT2G28200
2	12023015	12024304	NM_128380	AT2G28200		2	12023336	12024358	NM_128380	AT2G28200
2	12029591	12029902	NM_128381	ACA2		2	12029550	12029886	NM_128381	ACA2
2	12049383	12049990	NM_128386	CNGC15		2	12049361	12050020	NM_128386	CNGC15
2	12107183	12108549	NM_128393	GATA13		2	12107161	12108527	NM_128393	GATA13
2	12109481	12109915	NM_128394	ARF10		2	12109524	12109957	NM_128394	ARF10
2	12111228	12111587	NM_128394	ARF10		2	12111255	12111618	NM_128394	ARF10
2	12113851	12114539	NM_128394	ARF10		2	12113790	12114614	NM_128394	ARF10
2	12129873	12130135	NM_128396	AT2G28360		2	12129855	12130101	NM_128396	AT2G28360
2	12135840	12136368	NM_128398	DRB2		2	12135743	12136370	NM_128398	DRB2
2	12137542	12137959	NM_128398	DRB2		2	12137572	12137934	NM_128398	DRB2
2	12152300	12152713	NM_001036359	LCR32		2	12152303	12152651	NM_001036359	LCR32
2	12178295	12178625	NM_128408	AT2G28480		2	12178110	12178657	NM_128408	AT2G28480
2	12201949	12202800	NM_128411	AT2G28510		2	12201946	12202831	NM_128411	AT2G28510
2	12239132	12239359	NM_001036361	RAD51B		2	12239067	12239317	NM_001036361	RAD51B
2	12278047	12278504	NM_128424	KCS12		2	12277222	12278505	NM_128424	KCS12
2	12289351	12289657	NM_128426	EXO70H8		2	12289339	12289656	NM_128426	EXO70H8
2	12307891	12308979	NM_128430	AT2G28690		2	12308324	12308997	NM_128430	AT2G28690
2	12380561	12381219	NM_001124934	XBAT31		2	12380769	12381134	NM_001124934	XBAT31
2	12407233	12408547	NM_128448	PLL4		2	12406858	12408563	NM_128448	PLL4
2	12409229	12409685	NM_128448	PLL4		2	12409317	12409660	NM_128448	PLL4
2	12418271	12418531	NM_128451	AT2G28920		2	12418266	12418551	NM_128451	AT2G28920
2	12419780	12420018	NM_128451	AT2G28920		2	12419696	12419975	NM_128451	AT2G28920
2	12424211	12424480	NM_001036362	PK1B		2	12424224	12424525	NM_001036362	PK1B
2	12432172	12432363	NM_128454	EXPA6		2	12432178	12434042	NM_128454	EXPA6
2	12433368	12434045	NM_128454	EXPA6		2	12432178	12434042	NM_128454	EXPA6
2	12484557	12484962	NM_001202699	AT2G29065		2	12484540	12485074	NM_001202699	AT2G29065
2	12493202	12494326	NM_179798	ftsh3		2	12493990	12494295	NM_179798	ftsh3
2	12515986	12516402	NM_128469	GLR2.7		2	12516081	12516348	NM_128469	GLR2.7
2	12612512	12613024	NM_001084505	SMO2-2		2	12612539	12612948	NM_001084505	SMO2-2
2	12624501	12624942	NM_128499	GSTU5		2	12624453	12624804	NM_128499	GSTU5
2	12634165	12634717	NM_128505	AT2G29510		2	12633375	12634761	NM_128504	AT2G29500
2	12645820	12646531	NM_128508	TUB7		2	12645608	12646552	NM_128508	TUB7
2	12675925	12676225	NM_128519	PHT4;1		2	12675888	12676188	NM_128519	PHT4;1
2	12680137	12680390	NM_128520	AT2G29660		2	12679179	12680395	NM_128520	AT2G29660
2	12684954	12685276	NM_128521	AT2G29670		2	12684949	12685332	NM_128521	AT2G29670
2	12707743	12707980	NM_128528	UGT71C2		2	12707721	12708114	NM_128528	UGT71C2
2	12712794	12713244	NM_128530	OTP81		2	12712785	12713255	NM_128530	OTP81
2	12752969	12753225	NM_128545	AT2G29910		2	12752971	12753235	NM_128545	AT2G29910
2	12799267	12800213	NM_128554	AT2G29995		2	12799244	12800134	NM_128554	AT2G29995
2	12804983	12806092	NM_128556	TBL45		2	12804994	12807105	NM_128556	TBL45
2	12807816	12808815	NM_128556	TBL45		2	12807775	12808769	NM_128556	TBL45
2	12813627	12814426	NM_128557	AT2G30020		2	12813658	12814395	NM_128557	AT2G30020
2	12819347	12820319	NM_001124943	AT2G30032		2	12819543	12820332	NM_001124943	AT2G30032
2	12829075	12829284	NM_128561	AT2G30060		2	12829041	12829258	NM_128561	AT2G30060
2	12834775	12835116	NM_128562	KT1		2	12834785	12835173	NM_128562	KT1
2	12871513	12872223	NM_001084510	AT2G30140		2	12871486	12872226	NM_001084510	AT2G30140
2	12905110	12905487	NM_128578	WRKY25		2	12905098	12905577	NM_128578	WRKY25
2	12935605	12935894	NM_128588	AT2G30350		2	12935589	12935924	NM_128588	AT2G30350
2	12946339	12946666	NM_128591	AT2G30380		2	12945995	12946642	NM_128591	AT2G30380
2	12972684	12973154	NM_128597	TPP		2	12972702	12973136	NM_128597	TPP
2	12984883	12985243	NM_179815	HSI2		2	12984837	12985267	NM_179815	HSI2
2	12995748	12995984	NM_128601	C4H		2	12995708	12996021	NM_128601	C4H
2	12997288	12997977	NM_128601	C4H		2	12997348	12997943	NM_128601	C4H
2	13000183	13001035	NM_001202712	AT2G30500		2	13000240	13001147	NM_001202712	AT2G30500
2	13005574	13006962	NM_001036369	RPT2		2	13005491	13009035	NM_128605	AT2G30530
2	13007901	13009073	NM_128605	AT2G30530		2	13005491	13009035	NM_128605	AT2G30530
2	13033200	13033843	NM_128611	WRKY21		2	13033179	13033865	NM_128611	WRKY21
2	13036695	13037881	NM_001036370	AT2G30600		2	13036686	13037349	NM_001036370	AT2G30600
2	13094942	13096004	NM_128627	AT2G30740		2	13094902	13095918	NM_128627	AT2G30740
2	13106724	13107103	NM_001124947	AT2G30766		2	13106851	13107084	NM_001124947	AT2G30766
2	13138519	13139275	NM_001084514	GSTF9		2	13138543	13139277	NM_001084514	GSTF9
2	13140550	13141631	NM_128639	GSTF10		2	13141040	13141649	NM_128639	GSTF10
2	13162040	13162524	NM_128646	AT2G30930		2	13162014	13162487	NM_128646	AT2G30930
2	13172097	13172499		AT2G30945		2	13172077	13172573		AT2G30945
2	13178291	13179145	NM_001124949	ASP1		2	13178333	13179208	NM_001124949	ASP1
2	13185504	13186590	NM_128652	SKdZeta		2	13185472	13186111	NM_128652	SKdZeta
2	13189920	13190741	NM_001036374	AT2G30990		2	13189900	13190625	NM_001036374	AT2G30990
2	13193785	13194292	NM_001202717	AT2G31010		2	13193964	13194339	NM_001202717	AT2G31010
2	13201373	13201588	NM_001124951	AT2G31018		2	13201364	13201629	NM_001124951	AT2G31018
[truncated: 3,876 more rows]

## Sheet: Blatt1
Chr.	start	end	Nearest Refseq	Nearest Ensembl	Gene Name
1	8519	8881	NM_001035846		ARV1
1	13251	13847	NM_099985		NGA3
1	16559	16913	NM_099985		NGA3
1	20624	21311	NM_001197952		DCL1
1	23030	23309	NM_001197952		DCL1
1	72172	72745	NM_001160826		GIF2
1	108913	109228	NM_001083971		AT1G01260
1	116064	116387	NM_100012		AT1G01300
1	120622	120929	NM_100013		AT1G01310
1	130531	130794	NM_001197955		AT1G01320
1	158948	159242	NM_100025		TBL25
1	181963	182661	NM_001035851		AT1G01490
1	183444	183754	NM_001035851		AT1G01490
1	195611	195874	NM_100036		AT1G01540
1	207632	207899	NM_100040		FRO2
1	224203	224381	NM_100043		GPAT4
1	227135	227455	NM_001083972		PIP1C
1	228810	229123	NM_100045		AT1G01630
1	237606	238063	NM_001035853		SPPL4
1	239780	240031	NM_001035853		SPPL4
1	268102	268510	NM_100054		ATAF1
1	269660	270998	NM_100055		AT1G01725
1	293286	293523	NM_001083973		AT1G01800
1	302003	302398	NM_001083974		AT1G01830
1	363407	363716	NM_100086		AT1G02060
1	364025	364823	NM_148426		SPL8
1	365162	365714	NM_148426		SPL8
1	389575	389966	NM_100090		AT1G02100
1	395464	395981	NM_100092		VAD1
1	401745	402037	NM_100093		RA-5
1	410626	410917	NM_001083980		AT1G02160
1	453084	453290	NM_100110		AT1G02300
1	455532	455807	NM_100111		AT1G02305
1	468848	469486	NM_100116		AT1G02350
1	471409	471755	NM_100117		AT1G02360
1	568450	568719	NM_100145		AT1G02650
1	727320	727776	NM_100188		SPI
1	728205	728408	NM_100188		SPI
1	737880	738211	NM_100190		AT1G03080
1	744271	744578	NM_100192		AT1G03100
1	748738	749243	NM_202021		AT1G03106
1	761173	761453	NM_001083983		FZL
1	798903	799263	NM_100209		AT1G03270
1	835748	835965	NM_100220		ATG18G
1	863898	864383	NM_100228		AT1G03457
1	879951	880328	NM_001083984		AT1G03520
1	897274	897659	NM_100239		AT1G03590
1	899764	900115	NM_100241		AT1G03610
1	900766	901399	NM_100241		AT1G03610
1	902753	903006	NM_100241		AT1G03610
1	907232	907623	NM_001035871		POR C
1	931525	931816	NM_100252		AT1G03730
1	933367	933726	NM_001035873		AT1G03740
1	966625	966969	NM_001197974		AT1G03830
1	977511	977876	NM_100265		AT1G03850
1	984001	984269	NM_100267		FLA9
1	1028193	1029252	NM_100281		AT1G04000
1	1036022	1036416	NM_100282		PSAT1
1	1073011	1073355	NM_100294		AT1G04130
1	1084499	1084828	NM_100296		AT1G04150
1	1114260	1114700	NM_100302		AT1G04210
1	1129339	1129859	NM_100305		SHY2
1	1146070	1146641	NM_100309		AT1G04280
1	1157520	1158007	NM_100312		ERS2
1	1240222	1240604	NM_100334		IAA12
1	1286409	1286680	NM_100341		AT1G04620
1	1298789	1299132	NM_100345		AT1G04650
1	1307658	1307964	NM_100348		AT1G04680
1	1337624	1338090	NM_100355		AT1G04770
1	1344826	1345151	NM_100357		AT1G04790
1	1361833	1362117	NM_001197979		AT1G04830
1	1411023	1411229	NM_100375		AT1G04970
1	1432657	1432975	NM_100380		EFE
1	1441280	1441503	NM_100382		AT1G05030
1	1478681	1479072	NM_001123757		AT1G05136
1	1494057	1494325	NM_001083993		AT1G05170
1	1518483	1518967	NM_001123759		HDG2
1	1548629	1548916	NM_100409		ZIP5
1	1572215	1572633	NM_100416		AT1G05370
1	1576682	1577076	NM_001123761		AT1G05380
1	1595708	1595969	NM_100422		AT1G05430
1	1611456	1611878	NM_100426		CVP2
1	1659280	1659586	NM_001197984		CALS1
1	1682051	1682509	NM_001035899		5PTASE13
1	1689723	1689952	NM_100444		AT1G05640
1	1714062	1714407	NM_001197987		AT1G05710
1	1714818	1715126	NM_001197987		AT1G05710
1	1744593	1744982	NM_100461		AT1G05805
1	1748167	1748538	NM_100462		RABA5E
1	1768763	1769133	NM_100467		AT1G05860
1	1773707	1773988	NM_001197988		AT1G05870
1	1779309	1779654	NM_001197991		ARI5
1	1807457	1807848	NM_100476		AT1G05950
1	1815365	1815773	NM_001160836		AT1G05960
1	1822434	1822729	NM_100481		AT1G06010
1	1829691	1830123	NM_100484		STO
1	1860540	1860834	NM_100494		GLX2-4
1	1873467	1873892	NM_100496		EMB1444
1	1906953	1907282	NM_001197993		GTE4
1	1946673	1946924	NM_100519		GSK1
1	1953622	1954149	NM_100521		TPS7
1	1974272	1974786	NM_202044		AT1G06475
1	2052076	2052314	NM_100546		AT1G06690
1	2055084	2055553	NM_001035904		AT1G06700
1	2103199	2103538	NM_100561		AT1G06840
1	2104869	2105484	NM_001035905		bZIP52
1	2114374	2114716	NM_001084002		AT1G06890
1	2174693	2175177	NM_100583		LSH6
1	2199804	2200167	NM_001084004		AT1G07170
1	2215000	2215311	NM_100595		AT1G07210
1	2277578	2278008	NM_100616		SMO2-1
1	2301865	2302133	NM_100623		RTFL3
1	2312001	2312408	NM_100626		AT1G07520
1	2316100	2316632	NM_100627		SCL14
1	2333430	2333818	NM_001198000		APK1A
1	2347366	2347688	NM_100635		ATOBGM
1	2347833	2348316	NM_100636		PLL5
1	2348681	2349203	NM_100636		PLL5
1	2351628	2352105	NM_100636		PLL5
1	2366354	2366748	NM_001198001		AT1G07650
1	2374462	2375034	NM_100640		ECA4
1	2431914	2432200	NM_001198003		AT1G07870
1	2484847	2485062	NM_100674		GATA10
1	2487777	2488132	NM_001084016		GATA11
1	2564861	2565339	NM_100692		AT1G08180
1	2565406	2565693	NM_100692		AT1G08180
1	2580496	2580748	NM_100695		AT1G08210
1	2586620	2586858	NM_001084018		AT1G08230
1	2607601	2608136	NM_100700		AT1G08270
1	2627686	2628132	NM_001035921		AT1G08320
1	2628595	2628851	NM_001035921		AT1G08320
1	2649500	2649873	NM_001198006		BSL2
1	2675722	2676051	NM_001084021		YAB2
1	2680941	2681205	NM_100720		SSL3
1	2694250	2694556	NM_100724		FATB
1	2703165	2703552	NM_100727		SIG2
1	2743367	2744039	NM_001035924		THA1
1	2747721	2748358	NM_001035924		THA1
1	2762474	2762775	NM_001035925		ZIGA4
1	2804986	2805379	NM_100750		AT1G08760
1	2818081	2818292	NM_001123778		AT1G08800
1	2820260	2820449	NM_100755		MYB60
1	2841979	2842639	NM_100759		BON3
1	2841979	2842639	NM_100759		BON3
1	2942164	2942470	NM_001035931		AT1G09130
1	2982528	2982746	NM_100793		AT1G09230
1	2989254	2989529	NM_100795		AT1G09250
1	2990733	2990944	NM_100795		AT1G09250
1	3041764	3042001	NM_001198018		G6PD4
1	3048864	3049115	NM_100816		AT1G09450
1	3076481	3076872	NM_100824		PIF3
1	3093287	3094045	NM_100827		GLP5
1	3100702	3100934	NM_001123784		PHYA
1	3130923	3131393	NM_100838		AT1G09660
1	3154128	3154566	NM_001198022		AT1G09730
1	3180357	3180724	NM_100853		AT1G09800
1	3189273	3189526	NM_100855		POLD4
1	3224169	3224682	NM_100865		AT1G09910
1	3226866	3227168	NM_100866		AT1G09920
1	3247801	3248178	NM_100870		SUT4
1	3252101	3252615	NM_100871		LRR XI-23
1	3272460	3272834	NM_100876		AT1G10020
1	3287392	3287686	NM_001035938		BCAT-2
1	3302150	3302443	NM_100885		AT1G10110
1	3305953	3306431	NM_100886		AT1G10120
1	3325714	3326055	NM_100889		AT1G10150
1	3337909	3338279	NM_100891		NFXL1
1	3347640	3347958	NM_100894		WLIM1
1	3349104	3349423	NM_001035940		MPK1
1	3545384	3545990			AT1G10682
1	3550582	3550893	NM_100945		AT1G10690
1	3570608	3570906	NM_001198026		AT1G10740
1	3610291	3610817	NM_100960		TIF3H1
1	3616071	3616317	NM_001084044		AT1G10865
1	3803946	3804296	NM_001123796		MLO2
1	3810011	3810301	NM_001198033		AT1G11330
1	3837379	3837959	NM_101012		AT1G11390
1	3866792	3866977	NM_001084046		AT1G11480
1	3937416	3937671	NM_101040		CYP51G1
1	3947721	3948207	NM_101043		AT1G11710
1	3995007	3995443	NM_001035948		GLX1
1	4000588	4000813	NM_001198040		AT1G11860
1	4015159	4015369	NM_001160856		AT1G11905
1	4020839	4021123	NM_101062		APA1
1	4028630	4028887	NM_101065		AT1G11930
1	4062983	4063456	NM_101074		AT1G12020
1	4076795	4077042	NM_101078		BAG5
1	4101445	4101641	NM_101083		NRT1.1
1	4103259	4103732	NM_101083		NRT1.1
1	4104910	4105198	NM_101083		NRT1.1
1	4107711	4108201	NM_101083		NRT1.1
1	4117378	4117986	NM_101084		AT1G12120
1	4144820	4145152	NM_001198041		RPS5
1	4165629	4166117	NM_101098		NAC007
1	4182722	4183018	NM_001160857		AT1G12290
1	4217060	4217396	NM_101110		AT1G12380
1	4217745	4217932	NM_101110		AT1G12380
1	4228936	4229272	NM_101114		ACR8
1	4229973	4230260	NM_101114		ACR8
1	4238589	4238981	NM_001198043		ARK3
1	4242495	4242691	NM_101116		AT1G12440
1	4243206	4243453	NM_101116		AT1G12440
1	4264820	4265199	NM_101122		AT1G12500
1	4282198	4282506	NM_101129		PEPKR1
1	4282773	4283055	NM_101129		PEPKR1
1	4348404	4348716	NM_001035955		AT1G12760
1	4371143	4371580	NM_101152		AFB3
1	4373200	4373452	NM_101153		AT1G12830
1	4384323	4384858	NM_101157		SCRM2
1	4394313	4394588	NM_001084060		GAPA-2
1	4397969	4398322	NM_101163		ERF1-2
1	4433550	4433745	NM_101170		AT1G12990
1	4466586	4467002	NM_101181		CYP71B7
1	4492374	4492693	NM_001198051		ORP1D
1	4503417	4503684	NM_001123806		AT1G13195
1	4527553	4527909	NM_148462		RTFL17
1	4540556	4540828	NM_101197		RAV1
1	4542168	4542387	NM_101197		RAV1
1	4577678	4578301	NM_001198054		AT1G13360
1	4590284	4590687	NM_101208		AT1G13380
1	4713506	4713785	NM_101242		AFP2
1	4771327	4771691	NM_101261		ELF5A-1
1	4772747	4773050	NM_101261		ELF5A-1
1	4797220	4797564	NM_101266		VIK
1	4837060	4837303	NM_101278		AT1G14130
1	4892124	4892475	NM_101299		AT1G14330
1	4896245	4896531	NM_101300		AT1G14340
1	4903025	4903210	NM_101301		AT1G14345
1	4940676	4941160	NM_101311		HB31
1	4983382	4983645	NM_001084066		AT1G14570
1	4988890	4989149	NM_001198065		AT1G14580
1	4989448	4989856	NM_001198065		AT1G14580
1	4991242	4991462	NM_001198065		AT1G14580
1	5003816	5004035	NM_101327		AT1G14600
1	5042167	5042789	NM_101336		BPC2
1	5064948	5065337	NM_101340		AT1G14710
1	5068414	5068726	NM_101341		XTH28
1	5070622	5070840	NM_101341		XTH28
1	5077456	5078107	NM_101343		AT1G14740
1	5082443	5082698	NM_001084070		SDS
1	5104542	5104804	NM_101350		AT1G14810
1	5129266	5129608	NM_101356		PCR2
1	5177251	5177745	NM_101372		AT1G15030
1	5186911	5187106	NM_101376		AT1G15060
1	5194079	5194291	NM_101378		RHA2A
1	5198897	5199534	NM_001084071		AT1G15110
1	5202515	5202861	NM_001160870		AT1G15120
1	5204326	5204663	NM_148466		AT1G15125
1	5223956	5224446			AT1G15175
1	5243178	5243608	NM_001160871		AT1G15240
1	5268464	5268682			AT1G15300
1	5304035	5304543	NM_101413		AT1G15430
1	5341901	5342245	NM_101422		AT1G15530
1	5386419	5386781	NM_101435		AT1G15670
1	5389914	5390176	NM_101435		AT1G15670
1	5396622	5396868	NM_001084073		AVP1
1	5397610	5397938	NM_001084073		AVP1
1	5398840	5399200	NM_001084073		AVP1
1	5410659	5410978	NM_101442		AT1G15740
1	5420776	5421225	NM_001035973		TPL
1	5421277	5421686	NM_001035973		TPL
1	5442137	5442763	NM_101448		AT1G15800
1	5443459	5443797	NM_101448		AT1G15800
1	5447652	5447953	NM_101450		LHCB6
1	5488799	5489021	NM_101465		AT1G15970
1	5540274	5540519	NM_001198079		AT1G16180
1	5561955	5562268	NM_001198080		AT1G16260
1	5622614	5622984	NM_001035980		PAB1
1	5638185	5638591	NM_101515		AT1G16500
1	5638893	5639218	NM_101515		AT1G16500
1	5645027	5645423	NM_101516		AT1G16510
1	5673516	5673798	NM_001123825		AT1G16570
1	5678645	5678873	NM_001198085		SR45
1	5686475	5686728	NM_101525		AT1G16640
1	5727497	5727842	NM_101535		AT1G16740
1	5731701	5731979	NM_101536		AT1G16750
1	5755486	5755773	NM_001035983		AT1G16810
1	5758471	5758913	NM_001160873		AT1G16825
1	5767217	5767646	NM_101547		AT1G16860
1	5789078	5789416	NM_101553		RABA1b
1	5828774	5829038	NM_101565		SPS2
1	5835287	5835711	NM_101566		CYP72C1
1	5850640	5851026	NM_001198090		UBP15
1	5858097	5858703	NM_101574		ICR1
1	5884545	5884876	NM_101582		ILP1
1	5890717	5891160	NM_101584		AT1G17230
1	5919845	5920309	NM_001084085		UBC34
1	5922493	5922941	NM_101591		AlaAT1
1	5940170	5940477	NM_179348		AT1G17345
1	5996885	5997278	NM_001160876		ELF4-L4
1	6002740	6003112	NM_001084086		DRG1
1	6039167	6039396	NM_101620		MYA1
1	6061998	6062314	NM_101625		AT1G17620
1	6098110	6098614	NM_101634		ATB BETA
1	6138299	6138512	NM_101646		AT1G17830
1	6153839	6154127	NM_101651		BTF3
1	6193738	6194607	NM_001035985		AT1G17990
1	6193738	6194607	NM_001035985		AT1G17990
1	6201464	6202002	NM_179352		AT1G18020
1	6247753	6248033	NM_001198098		ATMPK8
1	6248585	6248909	NM_101676		AT1G18160
1	6267313	6267929	NM_101680		RABA6b
1	6268674	6268961	NM_101681		AT1G18210
1	6299051	6299282	NM_101688		NUDT4
1	6369101	6369410	NM_101708		MAML-4
1	6433255	6433635	NM_101726		AT1G18680
1	6450506	6450721	NM_101729		MYB47
1	6463406	6463801	NM_101732		AT1G18740
1	6463941	6464176	NM_101732		AT1G18740
1	6466445	6466783	NM_001035989		AGL65
1	6474692	6474978	NM_001123836		AT1G18773
1	6528295	6528696	NM_001198101		AT1G18900
1	6556723	6557027	NM_101755		AT1G18980
1	6579174	6579599	NM_101763		ARR7
1	6620987	6621165	NM_101776		JAZ1
1	6656018	6656320	NM_101783		FMO1
1	6662368	6662769	NM_101785		DA1
1	6683313	6683790	NM_001084092		AT1G19330
1	6697854	6698604	NM_101795		AT1G19380
1	6744279	6744498	NM_001084094		AT1G19480
1	6753790	6754669	NM_101806		AT1G19490
1	6802495	6802819	NM_001035991		AT1G19660
1	6832188	6832484	NM_101833		PUP14
1	6883221	6883417	NM_101840		MP
1	6894656	6894866	NM_101841		AT1G19860
1	6898662	6898891	NM_101842		iqd32
1	6932873	6933330	NM_101853		AT1G19980
1	6951327	6951620	NM_101859		HYD1
1	6970748	6971464	NM_001123844		AT1G20100
1	6996049	6996376	NM_001084098		AT1G20180
1	7037865	7038758	NM_101884		SMT2
1	7039915	7040266	NM_101884		SMT2
1	7040565	7040849	NM_101884		SMT2
1	7041374	7041603	NM_101884		SMT2
1	7137574	7137917	NM_101912		CYCB2;3
1	7154281	7154806	NM_101915		AT1G20640
1	7160174	7160383	NM_101916		AT1G20650
1	7160636	7160891	NM_101916		AT1G20650
1	7167611	7168196	NM_101917		AT1G20670
1	7176763	7177001	NM_001035997		HMGB2
1	7179190	7179665	NM_001035998		HMGB3
1	7216828	7217201	NM_101930		SAUL1
1	7264949	7265651	NM_001198120		AT1G20880
1	7272415	7272839	NM_101943		ESC
1	7313896	7314192	NM_101950		AT1G20970
1	7339326	7339933	NM_001123850		AT1G21000
1	7340595	7340804	NM_001123850		AT1G21000
1	7346039	7346470	NM_101954		AT1G21010
1	7389771	7389998	NM_101964		AT1G21100
1	7488608	7489112	NM_101990		AT1G21380
1	7493282	7493606	NM_101992		AT1G21400
1	7605543	7605986	NM_102015		AT1G21660
1	7651895	7652542	NM_102026		AT1G21770
1	7660808	7661177	NM_102031		AT1G21830
1	7680196	7680636	NM_102036		LYM1
1	7694822	7694997	NM_102039		AT1G21910
1	7705933	7706382	NM_102040		AT1G21920
1	7760449	7760792	NM_102053		AT1G22030
1	7800704	7800950	NM_102060		AT1G22100
1	7873427	7873742	NM_001198133		PAPP2C
1	7886241	7886524	NM_102083		AT1G22330
1	7887579	7887818	NM_102083		AT1G22330
1	7887905	7888177	NM_102083		AT1G22330
1	7888748	7889129	NM_102083		AT1G22330
1	7907188	7907695	NM_102089		UGT85A1
1	7908186	7908531			AT1G22403
1	7910450	7910797			AT1G22403
1	7919046	7919318	NM_001036002		AT1G22430
1	7940514	7940720	NM_102098		AT1G22490
1	7958220	7958627	NM_102102		PATL2
1	7964424	7964839	NM_102103		AT1G22540
1	7979303	7979547	NM_102105		AT1G22570
1	8005253	8005624	NM_102111		MYB3
1	8010699	8011009	NM_102111		MYB3
1	8015894	8016338	NM_001123859		AT1G22651
1	8061651	8061980	NM_102124		GI
1	8098017	8098281	NM_148482		AT1G22882
1	8098502	8098773	NM_148482		AT1G22882
1	8105543	8105937	NM_102138		AT1G22910
1	8153470	8153839	NM_001198138		FRO3
1	8166429	8166636	NM_102152		AT1G23040
1	8183405	8183613	NM_001084115		PIN7
1	8298283	8298574	NM_102185		MENG
1	8309058	8309344	NM_102188		AT1G23390
1	8321428	8321752	NM_102193		AT1G23440
1	8430672	8431165	NM_102235		TPS9
1	8432005	8432278	NM_102235		TPS9
1	8532033	8532404	NM_102258		ARL1
1	8556269	8556737	NM_001198150		AT1G24160
1	8558836	8559201	NM_102263		LGT9
1	8563369	8563873	NM_102264		IAR4
1	8598383	8598943	NM_001198153		AT1G24265
1	8607217	8607619	NM_001036011		AT1G24267
1	8661706	8661997	NM_102289		AT1G24440
1	8664039	8664256	NM_102290		NFD2
1	8692883	8693180	NM_102297		AT1G24530
1	8717815	8718043	NM_102302		AT1G24600
1	8726884	8727367	NM_102305		ZFP7
1	8775734	8776136	NM_001198159		AT1G24880
1	8798258	8798686	NM_001123877		AT1G25054
1	8800262	8800679	NM_102320		AT1G24996
1	8812638	8813087			AT1G25098
1	8814527	8815080	NM_102324		AT1G25097
1	8827025	8827447			AT1G25175
1	8829009	8829400	NM_102329		AT1G25180
1	8848885	8849360	NM_102334		IDD16
1	8860489	8860707	NM_001036012		AT1G25275
1	8861403	8861938	NM_001036012		AT1G25275
1	8863654	8864029	NM_001123881		TLP10
1	8877730	8877977	NM_102342		AT1G25320
1	8922449	8922772	NM_001036015		CLE43
1	8938165	8938396	NM_102356		KCS5
1	8957842	8958161	NM_001123883		AT1G25500
1	8975681	8976028	NM_102366		AT1G25550
1	8976315	8976701	NM_102366		AT1G25550
1	8978343	8978657	NM_102366		AT1G25550
1	8982676	8983311	NM_102367		TEM1
1	8983530	8984355	NM_102367		TEM1
1	8984976	8985372	NM_102367		TEM1
1	8990352	8990853	NM_102368		AT1G25570
1	8999751	9000088	NM_102369		SOG1
1	9023609	9024335	NM_102375		AT1G26100
1	9027531	9027888	NM_001160895		DCP5
1	9066240	9067023	NM_102385		SOFL1
1	9092337	9092696	NM_102391		AT1G26270
1	9107374	9107736	NM_001198170		AT1G26330
1	9170987	9171231	NM_102417		AT1G26550
1	9175593	9175947			AT1G26558
1	9205762	9206020	NM_001084128		FBR12
1	9225589	9225871	NM_102432		AT1G26690
1	9240838	9241309	NM_102436		AT1G26730
1	9275207	9275479	NM_102442		AT1G26790
1	9303910	9304245	NM_102449		AT1G26850
1	9327112	9327421	NM_001123888		AT1G26916
1	9329357	9329932	NM_102456		AT1G26920
1	9459131	9459418	NM_001123892		AT1G27213
1	9481081	9481455	NM_001084133		AT1G27290
1	9486954	9487276	NM_102494		HK3
1	9495264	9495647	NM_102496		AT1G27340
1	9507648	9507911	NM_001036019		SPL10
1	9528748	9529016	NM_102507		AT1G27435
1	9554022	9554407	NM_102514		AT1G27500
1	9621031	9621533	NM_102531		AT1G27660
1	9648922	9649578	NM_102538		STZ
1	9657305	9657546	NM_102540		AT1G27750
1	9661995	9662288	NM_001084142		AT1G27752
1	9698359	9698602	NM_102550		AT1G27850
1	9708000	9708528	NM_102553		AT1G27880
1	9730086	9730318			AT1G27921
1	9828244	9828502	NM_102579		AT1G28135
1	9831141	9832217	NM_102579		AT1G28135
1	9847743	9848072	NM_102584		AT1G28190
1	9879055	9879548	NM_102591		AT1G28260
1	9884827	9885099	NM_102592		RALFL4
1	9885326	9886317	NM_001123896		AT1G28280
1	9885326	9886317	NM_001123896		AT1G28280
1	9887105	9887747	NM_001123896		AT1G28280
1	9913530	9913802	NM_001036023		AT1G28310
1	9949827	9950392	NM_102602		ERF12
1	9950824	9951115	NM_102602		ERF12
1	9951651	9952038	NM_102602		ERF12
1	9952761	9953069	NM_102602		ERF12
1	9996701	9997015	NM_102612		HSL1
1	10001064	10001322			AT1G28447
1	10019069	10019388	NM_102618		AT1G28500
1	10046324	10046752	NM_102626		AT1G28580
1	10078150	10078491	NM_102635		AT1G28680
1	10081239	10081750	NM_102636		AT1G28690
1	10174173	10174514	NM_001036029		AT1G29120
1	10184194	10184623	NM_102657		AT1G29160
1	10194895	10195376	NM_001123903		WAVE2
1	10236212	10236522	NM_102668		WRKY65
1	10244805	10245166	NM_102669		AT1G29290
1	10260857	10261346	NM_102673		ERD2
1	10264025	10264296	NM_102674		PUB17
1	10273578	10273944	NM_102675		AT1G29350
1	10282940	10283429	NM_102676		AT1G29370
1	10294421	10294757	NM_102680		ML5
1	10339846	10340120	NM_001198183		eIF4E3
1	10355432	10355655	NM_102704		AT1G29640
1	10489744	10490028	NM_102735		AT1G29950
1	10491560	10491773	NM_102735		AT1G29950
1	10501352	10501625	NM_001084157		RPL18AA
1	10581282	10581536	NM_001198185		NUDX25
1	10624971	10625166	NM_102759		AT1G30200
1	10630528	10630770	NM_102760		TCP24
1	10690587	10690995	NM_001036038		ARF6
1	10692796	10693292	NM_001036038		ARF6
1	10715419	10715821	NM_102773		ERD4
1	10779110	10779310	NM_001198186		AT1G30470
1	10800677	10801213	NM_102785		PHV
1	10806225	10806653	NM_102786		NF-YA7
1	10839863	10840204	NM_102796		AT1G30590
1	10854474	10854895	NM_001036041		MUR4
1	10868230	10868495	NM_102802		WRKY14
1	10887455	10887827	NM_001036042		AT1G30690
1	10949198	10949486	NM_102819		AT1G30820
1	10956265	10956559	NM_102820		DIS2
1	10959788	10960068	NM_102820		DIS2
1	11072213	11072655	NM_102842		AT1G31040
1	11107809	11108189	NM_102850		KUP10
1	11119553	11119888	NM_102853		AT1G31150
1	11197657	11198028	NM_102869		AT1G31310
1	11215951	11216157	NM_102871		PSAF
1	11222617	11222920	NM_102874		KUF1
1	11249411	11249852	NM_001198193		FEI1
1	11293548	11293946	NM_001123924		AT1G31540
1	11316088	11316619	NM_102896		AT1G31600
1	11359529	11359751	NM_102908		AT1G31730
1	11430065	11430529	NM_102922		AT1G31850
1	11463776	11464055	NM_102928		AT1G31920
1	11464845	11465116	NM_001198196		XLG3
1	11471974	11472263	NM_102930		AT1G31940
1	11543921	11544168	NM_102943		AT1G32090
1	11571126	11571371	NM_102949		AT1G32160
1	11575188	11575591	NM_102950		XTH30
1	11595432	11596011	NM_001084173		AT1G32190
1	11601231	11601566	NM_102953		ATS1
1	11611946	11612257	NM_001160916		RCD1
1	11620198	11620521	NM_001160916		RCD1
1	11628387	11628651	NM_102957		KAN2
1	11630524	11630883	NM_102957		KAN2
1	11660324	11660594	NM_102966		HSFA1D
1	11676832	11677141	NM_001036049		TOM2B
1	11691443	11691653	NM_001036050		TOM2A
1	11712048	11712273	NM_102979		PKp3
1	11751902	11752160	NM_102985		NAP6
1	11762452	11762788	NM_102988		AT1G32530
1	11763585	11763830	NM_102988		AT1G32530
1	11800845	11801292	NM_102998		MYC2
1	11827210	11827730	NM_103004		AT1G32700
1	11845563	11845761	NM_103008		AT1G32740
1	11845852	11846145	NM_103008		AT1G32740
1	11877148	11877555	NM_001036054		CID11
1	11927722	11928146	NM_103025		AT1G32920
1	11928547	11929126	NM_103025		AT1G32920
1	12010559	12010971	NM_103046		AT1G33120
1	12022899	12023357	NM_103048		PGY2
1	12050618	12050919	NM_103052		GTL1
1	12054348	12054672	NM_103052		GTL1
1	12054802	12055167	NM_103052		GTL1
1	12056036	12056679	NM_103052		GTL1
1	12059250	12059706	NM_103053		AT1G33250
1	12091037	12092054	NM_103062		AT1G33350
1	12123389	12123719	NM_103067		AT1G33420
1	12148199	12148479	NM_148505		AT1G33475
1	12177568	12177881	NM_103082		AT1G33590
1	12180598	12180897	NM_103083		AT1G33600
1	12188704	12189045	NM_103084		AT1G33610
1	12355611	12355943	NM_103121		MES14
1	12359551	12359788	NM_103122		OHP2
1	12458443	12459012	NM_103144		SERK2
1	12472056	12472355	NM_103147		EPF2
1	12474446	12474658	NM_103147		EPF2
1	12503264	12503506	NM_103152		AT1G34300
1	12520043	12520367	NM_103154		AT1G34320
1	12536209	12536526	NM_103158		PS1
1	12549998	12550231	NM_001036063		STOP1
1	12550293	12550697	NM_001036063		STOP1
1	12556141	12556565	NM_103162		ARF22
1	12577875	12578216	NM_103164		ARF21
1	12685031	12685358	NM_001123939		AT1G34630
1	12733237	12733429	NM_103195		AT1G34750
1	12851701	12852068	NM_103210		PHI-1
1	12907486	12907865	NM_103220		AT1G35220
1	12930058	12930364	NM_103222		ARF20
1	13071032	13071436	NM_103245		AT1G35510
1	13076426	13076689			AT1G35513
1	13078345	13079045	NM_001084198		AT1G35516
1	13085372	13085674	NM_103248		ARF15
1	13102579	13103089	NM_001036065		AT1G35537
1	13108776	13109180	NM_103250		ARF14
1	13258660	13258966	NM_103277		PUM10
1	13281574	13282111	NM_103280		AT1G35780
1	13322046	13322516	NM_103283		AT1G35830
1	13430123	13430423			AT1G36010
1	13453060	13453519	NM_103302		AT1G36060
1	13533224	13533566	NM_001198214		ACC1
1	13559325	13559690			AT1G36185
1	13700691	13700976	NM_103324		AT1G36380
1	13838095	13838428	NM_001084200		AT1G36622
1	13850909	13851251	NM_103338		AT1G36640
1	13852201	13852459	NM_103338		AT1G36640
1	13979117	13979527			AT1G36915
1	14139606	14140082	NM_001123950		AT1G37113
1	14158397	14158761	NM_103364		NIA2
1	15607755	15607988	NM_103408		SKS6
1	15645711	15646097			AT1G41870
1	15880370	15880703			AT1G42420
1	15926033	15926312	NM_103435		AT1G42470
1	16310708	16310915	NM_148531		AT1G43245
1	16616898	16617396	NM_001123962		SEU
1	16643413	16643651			AT1G43886
1	16673451	16673825	NM_103522		ARF23
1	16799906	16800223	NM_001084207		ALDH3H1
1	16838013	16838472	NM_103546		ILL6
1	16851206	16851472	NM_103548		CH1
1	16868304	16868600	NM_103551		AT1G44542
1	16892481	16892737	NM_001036070		PUP11
1	16898410	16898666	NM_103557		AT1G44760
1	16913542	16913807	NM_103560		AT1G44790
1	17133452	17133781	NM_202247		AT1G45207
1	17193085	17193299			AT1G45760
1	17199196	17199488	NM_103601		SBP1
1	17279460	17279873	NM_103611		VFB1
1	17295302	17295746	NM_103613		WPP2
1	17323312	17323550	NM_103620		GAMMA CA2
1	17375863	17376167	NM_103632		AT1G47380
1	17397063	17397357	NM_103636		SDH5
1	17464017	17464607	NM_103649		SEC3B
1	17465030	17465338	NM_103649		SEC3B
1	17566463	17566791	NM_103667		AT1G47740
1	17623301	17623512	NM_103682		HXK3
1	17634566	17634913	NM_001198237		ATE2F2
1	17644765	17645097	NM_103687		RLP7
1	17702579	17702872	NM_103696		MYB112
1	17758322	17758592	NM_103704		AT1G48090
1	17773289	17773609	NM_001123974		ECT7
1	17825445	17825718			MIR161
1	17855525	17855912	NM_103729		AT1G48320
1	17863498	17863773	NM_103730		AT1G48330
1	17892352	17892760	NM_001198240		AGO1
1	17906773	17907219	NM_103740		AT1G48440
1	17918265	17918686	NM_103744		RKL1
1	17921526	17921881	NM_103744		RKL1
1	17939892	17940127	NM_103748		GATB
1	17945196	17945539	NM_103750		AT1G48540
1	17952755	17952988	NM_001198244		AT1G48560
1	17965652	17965985	NM_001123980		CPuORF31
1	17975975	17976638	NM_103758		HON5
1	18028825	18029113	NM_001084220		AT1G48745
1	18047488	18047701	NM_103774		AMSH1
1	18097787	18098075	NM_103785		NUC-L1
1	18112320	18112606	NM_103789		AT1G48960
1	18132493	18132786	NM_103794		AT1G49010
1	18138036	18139006	NM_001123985		AT1G49032
1	18191260	18191624	NM_001198250		RR19
1	18197904	18198165	NM_103810		AT1G49200
1	18251958	18252198	NM_103824		ATPI4K ALPHA
1	18322178	18322760	NM_103838		AT1G49500
1	18326721	18327059	NM_103839		emb1273
1	18364667	18364930	NM_103849		AT1G49610
1	18405442	18405774	NM_001036087		AT1G49730
1	18451867	18452204	NM_103871		AT1G49840
1	18456383	18456772	NM_103872		AT1G49850
1	18469976	18470270	NM_103876		AT1G49890
1	18543704	18544131	NM_103892		AT1G50040
1	18579013	18579297	NM_001123988		AT1G50140
1	18598117	18598468	NM_001198257		ALATS
1	18606418	18606614	NM_001084223		FU
1	18621864	18622107	NM_103911		AT1G50270
1	18631789	18632099	NM_103914		TAF15
1	18658573	18658875	NM_103920		AT1G50370
1	18679924	18680343	NM_103925		SCL3
1	18680689	18681297	NM_103925		SCL3
1	18690711	18690957	NM_103928		AT1G50450
1	18691541	18691946	NM_103928		AT1G50450
1	18693520	18693882	NM_103929		HKL1
1	18748041	18748560	NM_103944		AT1G50620
1	18753285	18753798	NM_001036090		AT1G50630
1	18770913	18771341	NM_103948		AT1G50660
1	18886377	18886657	NM_001123993		AT1G50954
1	18927715	18928009	NM_001198263		bHLH115
1	18949452	18949768	NM_001036091		AT1G51160
1	18952051	18952289	NM_001036091		AT1G51160
1	19105662	19105978	NM_104030		AT1G51520
1	19121937	19122290	NM_104034		AT1G51560
1	19124772	19125126	NM_104035		AT1G51570
1	19174009	19174322	NM_104048		DOF1
1	19188640	19189037	NM_104052		SYP81
1	19191364	19191793	NM_001036095		AT1G51745
1	19225697	19226176	NM_001198271		AT1G51805
1	19300445	19300737	NM_104075		AT1G51940
1	19304977	19306019	NM_104076		IAA18
1	19442142	19442422	NM_001123996		AT1G52191
1	19459553	19459919	NM_001160947		ROPGEF11
1	19496132	19496710			AT1G52347
1	19527689	19527966	NM_104120		AT1G52420
1	19603606	19603851	NM_104140		AT1G52620
1	19645115	19645487	NM_104152		HTA9
1	19730481	19730716			AT1G52960
1	19762374	19762591	NM_104182		AT1G53035
1	19830780	19830979	NM_104197		AT1G53180
1	19837058	19837313	NM_001036100		AT1G53190
1	19843322	19843584	NM_104199		AT1G53200
1	19848477	19848843			AT1G53220
1	19851569	19852020	NM_104201		TCP3
1	19853337	19853541	NM_104201		TCP3
1	19857107	19857588	NM_104203		AT1G53250
1	19867292	19867763	NM_104206		AT1G53280
1	19879306	19879650	NM_104208		TTL1
1	19893273	19893702	NM_104210		TLP7
1	19916338	19916895	NM_001036103		AT1G53380
1	19935005	19935322	NM_001124007		AT1G53430
1	19969430	19969820	NM_104228		MUM4
1	19975902	19976266	NM_104229		MPK18
1	19985720	19986229	NM_104234		AT1G53560
1	19987103	19987425	NM_001036104		MAP3KA
1	20042170	20042730	NM_104247		AT1G53690
1	20059246	20059611	NM_001084247		SRF6
1	20061581	20061838	NM_001084247		SRF6
1	20119626	20119912	NM_104266		AT1G53885
1	20122449	20122695	NM_001124014		AT1G53887
1	20132159	20132441	NM_001124015		AT1G53903
1	20135029	20135297	NM_001036108		RAP2.12
1	20186920	20187233	NM_104285		UBP1A
1	20198958	20199328	NM_104287		ALDH7B4
1	20219093	20219508	NM_104294		NF-YA5
1	20259645	20259935	NM_001198291		EIF4A-2
1	20290379	20290630	NM_001036110		TAF6B
1	20430531	20431030	NM_104350		AT1G54740
1	20562986	20563284	NM_104384		IDD7
1	20565868	20566179	NM_001124022		FRUCT5
1	20574345	20574618	NM_104388		AT1G55150
1	20578109	20578384	NM_001124023		AT1G55152
1	20617065	20617481	NM_104401		AT1G55265
1	20619937	20620262	NM_104402		AT1G55270
1	20629379	20629827	NM_001036117		TAF7
1	20664841	20665345	NM_001198309		DEK1
1	20668447	20668955	NM_104412		AT1G55360
1	20669875	20670186	NM_104412		AT1G55360
1	20674266	20674816	NM_148594		AT1G55365
1	20683004	20683303	NM_104415		AT1G55390
1	20687919	20688243			AT1G55410
1	20693970	20694392	NM_104418		EDA11
1	20699650	20699953	NM_104419		AT1G55430
1	20703490	20703826	NM_104420		AT1G55440
1	20727903	20728254	NM_104427		TBP2
1	20807638	20808105	NM_104444		AT1G55680
1	20848826	20849175	NM_104452		AT1G55760
1	20864157	20864524	NM_104459		AT1G55820
1	20873404	20874072	NM_001084255		AT1G55840
1	20876448	20877011	NM_104462		CSLE1
1	20893049	20893362	NM_001198316		UPL1
1	20951974	20952212	NM_104480		AT1G56020
1	20956217	20956806	NM_104481		AT1G56030
1	20976099	20976335	NM_104486		AT1G56080
1	20979120	20979845	NM_104487		AT1G56090
1	21007741	21008077	NM_104492		AT1G56140
1	21030660	21030969	NM_001084258		emb1303
1	21044401	21044938	NM_001084259		AT1G56220
1	21074708	21075258	NM_104507		DI19
1	21080179	21080464	NM_104509		AT1G56300
1	21082356	21082641	NM_104510		AT1G56310
1	21364471	21364956	NM_104565		AT1G57680
1	21425381	21425704	NM_001160962		AT1G57850
1	21430734	21430971	NM_104579		AT1G57860
1	21513797	21514185	NM_001084270		AT1G58100
1	21514236	21514504	NM_001084270		AT1G58100
1	21601410	21601825	NM_001198333		SAB
1	21726924	21727129	NM_104627		RBP1
1	21919771	21920316	NM_104658		CW14
1	21967787	21968126	NM_104667		AT1G59740
1	21979317	21979683	NM_001036131		ARF1
1	22034401	22034669	NM_104680		PEN3
1	22065670	22065995	NM_104686		ARR3
1	22092923	22093145	NM_104691		AT1G59990
1	22096368	22096694	NM_104693		AT1G60010
1	22200226	22200531	NM_104709		AT1G60190
1	22269081	22269296	NM_104731		PANK1
1	22343494	22343909	NM_001084276		AT1G60670
1	22549907	22550471	NM_104798		AT1G61170
1	22633731	22634064	NM_104816		AT1G61350
1	22636357	22636758	NM_001124056		AT1G61353
1	22677400	22677814	NM_104827		AT1G61460
1	22719387	22719635	NM_104839		TIM13
1	22884673	22885284	NM_001198360		AT1G61900
1	22931598	22931871	NM_001198362		ATG8C
1	23019099	23019325	NM_104910		WRKY6
1	23023555	23023931	NM_001124060		AT1G62301
1	23065698	23066139	NM_104916		STM
1	23069873	23070225	NM_104917		AT1G62370
1	23081985	23082482	NM_104918		ACO2
1	23100830	23101127	NM_001084290		AT1G62422
1	23133309	23133501	NM_104929		AT1G62500
1	23179091	23179411	NM_104937		AT1G62590
1	23206631	23206958	NM_104944		RPF2
1	23286657	23287040	NM_104965		AT1G62870
1	23298867	23299180	NM_104969		AT1G62910
1	23401880	23402382	NM_104988		AT1G63100
1	23404717	23404960	NM_104989		AT1G63110
1	23410670	23410886	NM_104990		RBL2
1	23412605	23412863	NM_104991		AT1G63130
1	23419195	23419479	NM_104993		AT1G63150
1	23425272	23425566	NM_104995		AT1G63170
1	23507090	23507363	NM_105019		AT1G63400
1	23522412	23522739	NM_001198372		AT1G63430
1	23541963	23542382	NM_105027		AT1G63480
1	23543270	23543751	NM_105027		AT1G63480
1	23614312	23614638	NM_105045		MURE
1	23617952	23618393	NM_105046		SPPL2
1	23629785	23630183	NM_105047		YDA
1	23687418	23687630			AT1G63835
1	23690231	23690645	NM_105059		AT1G63840
1	23700898	23701147	NM_148624		AT1G63855
1	23716150	23716456	NM_105062		AT1G63880
1	23760364	23760614	NM_105077		TOPP3
1	23769938	23770282	NM_105079		RBOH F
1	23789060	23789505	NM_001198378		RTNLB3
1	23806937	23807256	NM_001124073		CPuORF23
1	23826757	23827233	NM_105093		AT1G64190
1	23833268	23833746	NM_001036151		UBC28
1	23835127	23835381	NM_202358		AT1G64235
1	23890373	23890643	NM_105112		AT1G64370
1	23893533	23893920	NM_105113		AT1G64380
1	23895788	23896092	NM_105113		AT1G64380
1	24005610	24006071			AT1G64618
1	24006932	24007198	NM_105137		AT1G64620
1	24028346	24028711	NM_105141		MGL
1	24033444	24033705	NM_105142		BDG1
1	24043453	24043694	NM_001084304		AT1G64710
1	24097655	24097941	NM_001198385		SIGA
1	24139101	24139440	NM_105172		AT1G64980
1	24148976	24149405	NM_105175		AT1G65010
1	24298533	24299134	NM_105216		NPQ7
1	24361185	24361462	NM_105226		ECI1
1	24383896	24384146	NM_105232		FRA3
1	24398027	24398453	NM_001084308		AS2
1	24487710	24488011			AT1G65830
1	24621941	24622158	NM_105285		ZFP4
1	24624010	24624286	NM_105285		ZFP4
1	24631252	24631536	NM_105286		TMK1
1	24636002	24636360	NM_105287		CMPG1
1	24647134	24647319	NM_105289		AT1G66180
1	24657525	24657811	NM_001036163		GSR2
1	24676920	24677389	NM_105294		MYB20
1	24692709	24692963	NM_105296		AT1G66250
1	24771086	24771503	NM_105311		CML23
1	24847713	24848220	NM_105331		ABO3
1	24898534	24899042	NM_105347		AT1G66760
1	24930741	24931037	NM_105353		AT1G66820
1	24974595	24975056	NM_001036167		AT1G66940
1	25156084	25156544	NM_105392		LINC1
1	25176029	25176462	NM_001084313		RTFL21
1	25230143	25230369	NM_105402		AT1G67340
1	25238257	25238536			AT1G67365
1	25255157	25255361	NM_001198413		AT1G67420
1	25307577	25307822	NM_001160983		AT1G67530
1	25319628	25320030	NM_105423		AT1G67560
1	25331206	25331486	NM_001160984		AT1G67580
1	25348227	25348501	NM_105430		POLA2
1	25391400	25391734	NM_105441		KCR1
1	25410027	25410467	NM_001036172		CLE8
1	25416775	25417166	NM_148640		AT1G67785
1	25484276	25484557	NM_105466		AT1G67960
1	25514277	25514751	NM_105476		MAP70-1
1	25531796	25532541	NM_001084322		IDD14
1	25541544	25541948	NM_001036173		AT1G68140
1	25561698	25561935	NM_001084323		AT1G68200
1	25657005	25657254	NM_105515		AT1G68440
1	25657777	25658115	NM_105515		AT1G68440
1	25668930	25669196	NM_105517		IPT1
1	25689983	25690240	NM_105520		AT1G68490
1	25693349	25693740	NM_105520		AT1G68490
1	25710972	25711215	NM_105523		AT1G68520
1	25712650	25712906	NM_001160986		AT1G68526
1	25723841	25724115	NM_105526		AT1G68550
1	25724877	25725248	NM_105526		AT1G68550
1	25728136	25728334	NM_105526		AT1G68550
1	25740951	25741186	NM_105527		XYL1
1	25752572	25752917	NM_105529		AT1G68580
1	25781229	25781456	NM_105539		AT1G68670
1	25781875	25782443	NM_105539		AT1G68670
1	25865491	25865761	NM_105556		AT1G68820
1	25877497	25877861	NM_105557		STN7
1	25951688	25952051	NM_105574		AT1G69030
1	25986152	25986441	NM_105581		AP1
1	26026020	26026275	NM_105589		SIK1
1	26035551	26035789			AT1G69252
1	26036498	26037009			AT1G69252
1	26042485	26042750	NM_105594		RPK1
1	26042975	26043330	NM_105594		RPK1
1	26049178	26049493	NM_105596		AT1G69290
1	26057137	26057473	NM_105598		WRKY57
1	26057696	26058346	NM_105598		WRKY57
1	26076023	26076562	NM_105603		AT1G69360
1	26093086	26093518	NM_105609		AT1G69420
1	26105042	26105307	NM_105611		AGO7
1	26163223	26163641	NM_105626		AT1G69570
1	26164331	26164624	NM_105626		AT1G69570
1	26196958	26197330	NM_105632		SBH1
1	26208016	26208298	NM_105636		AT1G69680
1	26216088	26216687	NM_105637		AT1G69690
1	26240370	26241026	NM_105644		AT1G69760
1	26258771	26259109	NM_105646		ATHB13
1	26265700	26266055	NM_105647		AT1G69790
1	26292961	26293258	NM_105651		AMY3
1	26300290	26300694	NM_105653		NRT1:2
1	26302736	26303071	NM_105653		NRT1:2
1	26313329	26313599	NM_105655		NRT1.7
1	26314175	26314477	NM_105655		NRT1.7
1	26399253	26399587	NM_001124104		LGT8
1	26439393	26439685	NM_001124105		AT1G70209
1	26451012	26451243	NM_105691		TBL27
1	26470759	26471060	NM_105696		AT1G70280
1	26487286	26487569	NM_105699		SPDS2
1	26501414	26501801	NM_105700		UPL2
1	26538862	26539160	NM_105709		BCA4
1	26587342	26587778	NM_105720		CRK2
1	26591433	26591758	NM_105721		CRK3
1	26640519	26640762	NM_001198436		MMZ2
1	26657443	26658280	NM_001036187		TIFY7
1	26662939	26663250	NM_105739		GH9B1
1	26683036	26683299	NM_105743		AT1G70750
1	26727741	26728119	NM_001084339		CLE17
1	26750352	26750638	NM_001124108		AT1G70944
1	26752382	26752739	NM_001124109		AT1G70949
1	26781882	26782439	NM_105770		FAB1C
1	26796322	26796691	NM_105772		MYBL2
1	26796778	26797046	NM_105772		MYBL2
1	26801800	26802057	NM_105773		LPR2
1	26817886	26818128	NM_105780		AT1G71110
1	26826527	26827051	NM_105784		AT1G71150
1	26887399	26887721	NM_105803		AT1G71340
1	26887984	26888457	NM_105803		AT1G71340
1	26891204	26891502	NM_105804		AT1G71350
1	26935814	26936099	NM_105819		AT1G71500
1	26937838	26938274	NM_105820		AT1G71520
1	26986791	26987005	NM_105831		AT1G71730
1	27017835	27018113	NM_105841		SERK1
1	27048207	27048464	NM_105846		SUC1
1	27092495	27092765	NM_105855		AT1G71970
1	27097874	27098145	NM_105856		AT1G71980
1	27114230	27114450	NM_105862		AT1G72040
1	27148297	27148787	NM_105873		PATL1
1	27150972	27151412	NM_105873		PATL1
1	27159952	27160347	NM_105876		AT1G72175
1	27161002	27161211	NM_105877		AT1G72180
1	27162606	27163154	NM_105877		AT1G72180
1	27217001	27217315	NM_105888		AT1G72290
1	27221006	27221200	NM_105889		AT1G72300
1	27256721	27257290	NM_001198452		AT1G72410
1	27265511	27265880	NM_105902		AT1G72430
1	27303201	27303559	NM_105910		AT1G72510
1	27330995	27331515	NM_105916		AT1G72570
1	27340388	27340585	NM_105920		GER1
1	27365750	27366374	NM_105929		AT1G72700
1	27383163	27383734	NM_105934		TIM23-2
1	27389889	27390235	NM_001084346		HAB1
1	27400226	27400566	NM_105939		AT1G72810
1	27402133	27402544	NM_105940		AT1G72820
1	27402791	27403046	NM_105940		AT1G72820
1	27425871	27426290	NM_105946		AT1G72880
1	27444005	27444251	NM_105953		AT1G72950
1	27478435	27479132	NM_105964		LPA3
1	27484149	27484545	NM_105966		PEPR1
1	27491030	27491377	NM_105968		SUVH3
1	27541798	27542085	NM_105982		AT1G73230
1	27597847	27598162	NM_106000		AT1G73400
1	27696910	27697258	NM_106025		AT1G73660
1	27699119	27699396	NM_106026		MPK15
1	27711699	27712015			MIR159A
1	27713529	27713907			MIR159A
1	27749003	27749532	NM_106040		AT1G73805
1	27786648	27786901	NM_148651		AT1G73885
1	27799455	27799784	NM_106053		AT1G73940
1	27814531	27814783	NM_001036202		TAF2
1	27824149	27824580	NM_106058		SPPA
1	27852929	27853207	NM_106067		AT1G74070
1	27865831	27866117	NM_106070		SOT16
1	27886037	27886484	NM_106076		AT1G74160
1	27932900	27933182	NM_106089		AT1G74290
1	27982144	27982414	NM_001124128		AT1G74448
1	28019934	28020314	NM_001036205		NRP1
1	28074973	28075240	NM_106130		QKY
1	28078727	28079043	NM_106131		AT1G74730
1	28095495	28095783	NM_106136		AT1G74780
1	28098425	28098942	NM_106137		AT1G74790
1	28145892	28146209	NM_106152		AT1G74940
1	28155983	28156309	NM_001198471		FAB1
1	28183179	28183752	NM_001084354		AT1G75060
1	28185454	28185711	NM_106164		BZR1
1	28193818	28194106	NM_106166		JAC1
1	28216681	28217085	NM_106174		AT1G75180
1	28218599	28218936	NM_106174		AT1G75180
1	28220303	28220593	NM_001084355		AT1G75190
1	28239484	28239897	NM_106180		HB33
1	28260674	28261046	NM_106186		AUL1
1	28279723	28280021	NM_001161000		AT1G75370
1	28283868	28284173	NM_106192		BBD1
1	28296831	28297202	NM_106194		AT1G75400
1	28301869	28302097	NM_001084358		BLH3
1	28302338	28302737	NM_001084358		BLH3
1	28327627	28327872	NM_106200		AT1G75460
1	28335593	28335790	NM_106202		AT1G75490
1	28338028	28338456	NM_001198474		WAT1
1	28343781	28344091	NM_001198474		WAT1
1	28365870	28366300	NM_106207		STH2
1	28377039	28377405	NM_106210		AT1G75580
1	28430114	28430413	NM_106222		AT1G75710
1	28443458	28443644	NM_001198478		GASA1
1	28444385	28444766	NM_001198478		GASA1
1	28445026	28445341	NM_001198478		GASA1
1	28458639	28458884	NM_106230		AT1G75800
1	28467532	28467866	NM_106232		CLV1
1	28533662	28534010	NM_106251		AT1G76030
1	28546085	28546783	NM_106256		AT1G76070
1	28549530	28549813	NM_106257		CDSP32
1	28551581	28551800	NM_106258		SMT3
1	28568589	28568802			MIR394B
1	28580904	28581363	NM_106265		sks5
1	28586403	28586702	NM_106266		AT1G76170
1	28603749	28604018	NM_106274		AT1G76240
1	28654345	28654761	NM_106287		AT1G76380
1	28689060	28689363	NM_106296		AT1G76460
1	28695721	28696100	NM_106299		HMG1
1	28698223	28698692	NM_106299		HMG1
1	28714965	28715380	NM_106302		AT1G76520
1	28746768	28747068	NM_106310		AT1G76600
1	28767746	28768006	NM_001084365		CML38
1	28800276	28800533	NM_106322		AT1G76720
1	28804822	28805120	NM_106323		AT1G76730
1	28836242	28836773	NM_106331		AT1G76810
1	28837468	28837709	NM_106332		AT1G76820
1	28865223	28865526	NM_106339		AT1G76880
1	28868356	28868603			AT1G76878
1	28889948	28890318	NM_106343		AT1G76920
1	28906402	28906691	NM_106346		PRAF1
1	28925214	28925629	NM_106348		AT1G76970
1	29004979	29005280	NM_106369		AT1G77200
1	29085629	29085943	NM_106389		AT1G77400
1	29117221	29117807	NM_106398		TAPX
1	29147412	29147647	NM_106406		AT1G77580
1	29173067	29173663	NM_106411		AT1G77630
1	29187745	29188068	NM_106415		AT1G77660
1	29231447	29231715	NM_106424		AT1G77750
1	29239373	29239615	NM_106425		NIA1
1	29247981	29248205	NM_106426		AT1G77770
1	29306744	29307046	NM_001124144		AGL67
1	29345388	29346091	NM_001084369		AT1G78040
1	29362889	29363240	NM_106457		RAP2.4
1	29387601	29388007	NM_106460		AT1G78100
1	29413286	29413574	NM_106467		AT1G78170
1	29444211	29444546			AT1G78250
1	29446783	29447184	NM_106475		AT1G78260
1	29504365	29504901	NM_001198496		AT1G78420
1	29519870	29520206	NM_106493		AT1G78460
1	29572952	29573492	NM_106508		MSL6
1	29572952	29573492	NM_106508		MSL6
1	29655684	29656263	NM_001124146		CPuORF56
1	29659736	29660395	NM_106538		AT1G78895
1	29716013	29716348	NM_106549		AT1G78995
1	29734159	29734490	NM_106554		AT1G79030
1	29741562	29741922	NM_106557		AT1G79060
1	29743238	29743678	NM_106557		AT1G79060
1	29743778	29744073	NM_106558		AT1G79070
1	29753095	29753334	NM_106560		AT1G79090
1	29765458	29765931	NM_106563		AT1G79120
1	29864198	29864438	NM_106587		AT1G79390
1	29871276	29871664	NM_106590		AT1G79420
1	29898316	29899029	NM_001124149		AT1G79480
1	29952485	29952828	NM_106608		AT1G79600
1	29964496	29964871	NM_001036225		AT1G79630
1	29965531	29966052	NM_001036225		AT1G79630
1	29966271	29966498	NM_001036225		AT1G79630
1	29975142	29975458	NM_001198510		RAD23B
1	29979159	29979495	NM_106616		RFO1
1	30006865	30007152	NM_106623		AT1G79740
1	30011330	30011895	NM_106624		NADP-ME4
1	30035640	30035907	NM_001198514		GL2
1	30036501	30036942	NM_001198514		GL2
1	30048260	30048593	NM_106637		AT1G79880
1	30054473	30055031	NM_001036227		AT1G79910
1	30073384	30073647	NM_106644		AT1G79950
1	30083993	30084349	NM_001124152		AT1G79990
1	30104265	30104723			AT1G80020
1	30108787	30109071	NM_106652		AT1G80030
1	30151891	30152573	NM_001084382		AT1G80160
1	30190034	30190551	NM_106679		NTT1
1	30194700	30195034	NM_106680		AT1G80310
1	30216946	30217409	NM_001084386		AT1G80380
1	30220042	30220420	NM_106688		IAA15
1	30243217	30243527	NM_106693		AT1G80450
1	30266865	30267255	NM_106697		TPR1
1	30267483	30267689	NM_106697		TPR1
1	30272783	30273239	NM_106699		AT1G80510
1	30302728	30303408	NM_106709		AT1G80610
1	30323629	30324083	NM_106715		AT1G80670
1	30383448	30383903	NM_106732		WRKY40
2	96592	96993	NM_126176		AT2G01140
2	97691	98058	NM_126176		AT2G01140
2	100281	100574	NM_126177		RHA2B
2	114844	115173	NM_126180		AT2G01190
2	137674	137920	NM_001035858		AT2G01260
2	152574	152808	NM_126192		AT2G01310
2	180995	181361	NM_126203		PIN4
2	208181	208463	NM_001202566		AT2G01460
2	216658	216968	NM_126209		AT2G01480
2	296351	296669	NM_001124777		AT2G01667
2	302696	303210	NM_126229		AT2G01680
2	306347	306611	NM_126229		AT2G01680
2	332725	333070	NM_126237		RR14
2	347310	347719	NM_126242		AT2G01810
2	385177	385416	NM_126246		EXGT-A3
2	387673	388189	NM_126247		EMB975
2	416609	416847	NM_001035868		ATMAP65-6
2	428431	429099	NM_126254		BPC1
2	432066	432566	NM_001035872		SGR5
2	505186	505653	NM_126268		IDD5
2	509663	510015	NM_126268		IDD5
2	519492	519848	NM_001124782		IDD4
2	521398	521969	NM_001124782		IDD4
2	587120	587585	NM_126282		PSKR1
2	587878	588164	NM_126282		PSKR1
2	632187	632497	NM_126297		AT2G02400
2	647608	648718	NM_126301		NAC035
2	683563	683814	NM_126310		HB21
2	787750	788026	NM_126334		IQD29
2	807504	807887	NM_001035880		MYB88
2	864356	864531	NM_126348		AT2G02960
2	891641	891919	NM_126356		AT2G03040
2	893416	893773	NM_126356		AT2G03040
2	904418	904765	NM_126359		MED8
2	919189	919402	NM_126361		EXPA15
2	977517	977802	NM_126375		AT2G03240
2	999217	999630	NM_126380		AT2G03290
2	1020915	1021295	NM_126386		AT2G03350
2	1112208	1112594			AT2G03660
2	1123105	1123299	NM_126417		AT2G03690
2	1188598	1188962	NM_126434		PI4K GAMMA 7
2	1331190	1331459	NM_126441		bZIP48
2	1588102	1588402	NM_126486		IBR5
2	1592545	1592827	NM_126487		AT2G04560
2	1642651	1642877	NM_001084409		AT2G04690
2	1682702	1683015	NM_126510		AT2G04795
2	1717590	1718013	NM_126520		ZAP1
2	1803300	1803741	NM_126537		LHCB2.2
2	1876710	1877011	NM_001202583		AT2G05185
2	1968669	1968899			AT2G05390
2	2023803	2024360			AT2G05518
2	2141242	2141623	NM_126589		ACO3
2	2180514	2180883	NM_126592		AT2G05760
2	2272152	2272504	NM_126605		AT2G05920
2	2322237	2322471	NM_126612		MOD1
2	2457475	2457763	NM_126634		ELF4-L3
2	2460849	2461226			AT2G06260
2	2541970	2542451			AT2G06430
2	2588209	2588495	NM_126649		PSBX
2	2762243	2762577	NM_126666		XTH4
2	2763474	2763714	NM_126666		XTH4
2	2894509	2894924	NM_126675		HEN2
2	2983279	2983667	NM_001202585		AT2G07180
2	3092648	3093094	NM_126713		AT2G07440
2	3110497	3111080			AT2G07470
2	3527345	3527567	NM_001202592		MCM5
2	3985921	3986256	NM_126795		AT2G10340
2	4006840	4007126			SADHU1-1
2	4103416	4103700			AT2G10555
2	4648390	4648700			AT2G11600
2	4650040	4650543			AT2G11600
2	4733541	4733955			AT2G11790
2	4996767	4997143			AT2G12390
2	5022159	5022734			AT2G12410
2	5099861	5100177			AT2G12510
2	5456581	5456899			AT2G13175
2	5541358	5541603	NM_126925		AGT
2	5542553	5542871	NM_001124837		AT2G13363
2	5588087	5588379	NM_001124838		AT2G13422
2	5588769	5589253	NM_001124838		AT2G13422
2	5691902	5692421			AT2G13665
2	5692832	5693092	NM_126945		AT2G13660
2	5799681	5800001			AT2G13851
2	5925051	5925322	NM_126980		AT2G14080
2	5953183	5953367			AT2G14115
2	6002063	6002727			AT2G14190
2	6018007	6018667	NM_126990		AGL44
2	6354590	6354900	NM_127044		AT2G14800
2	6392067	6392910			AT2G14878
2	6738319	6738820	NM_127103		NRPB3
2	6866739	6866973	NM_127138		AT2G15760
2	6880688	6881042	NM_127141		SQN
2	6947130	6947741	NM_127155		AT2G15960
2	6952584	6952961	NM_127157		AT2G15980
2	7042997	7043586	NM_127181		AT2G16250
2	7125734	7125996	NM_127196		PAP10
2	7130675	7130894	NM_127197		MCM4
2	7153218	7153464	NM_127204		ADC1
2	7200474	7200869	NM_001084432		ROC3
2	7215299	7215812	NM_127216		TOC132
2	7223761	7224032	NM_001124858		AT2G16668
2	7341004	7341262	NM_001084435		AT2G16930
2	7458930	7459169	NM_127266		LYM2
2	7489958	7490297	NM_127276		AT2G17220
2	7495883	7496203	NM_127277		EXL5
2	7522760	7523148	NM_127285		AT2G17300
2	7593817	7594275	NM_127302		MLO8
2	7598139	7598472			AT2G17490
2	7623392	7623813	NM_147326		AT2G17525
2	7626192	7626605	NM_001084438		AT2G17530
2	7637441	7637902	NM_001084439		AT2G17550
2	7641205	7641445	NM_001124868		AT2G17556
2	7689280	7689558	NM_127324		AT2G17700
2	7692282	7692487	NM_179635		AT2G17705
2	7703750	7704236	NM_001202615		NIP2
2	7767679	7767973	NM_127342		AT2G17880
2	7823918	7824202	NM_127353		AT2G17975
2	7864011	7864450	NM_179640		AT2G18090
2	7872105	7872447	NM_127367		AT2G18110
2	7941829	7942176	NM_127384		SYP112
2	7951264	7951595	NM_127387		APC10
2	7955017	7955250	NM_001202619		AT2G18300
2	7971681	7972662	NM_127392		HB24
2	8016487	8016942	NM_127405		AT2G18490
2	8021214	8022007	NM_127405		AT2G18490
2	8030934	8031550	NM_127407		emb2444
2	8088221	8088430	NM_127421		MEE16
2	8123019	8123326	NM_001084445		AT2G18740
2	8125387	8125692	NM_001036295		AT2G18750
2	8169421	8169634	NM_179650		AT2G18876
2	8221673	8221916	NM_127453		HA1
2	8222813	8223063	NM_127453		HA1
2	8262587	8262878	NM_127465		AT2G19080
2	8268150	8268663	NM_127466		AT2G19090
2	8269341	8269533	NM_127466		AT2G19090
2	8324560	8324891	NM_127475		AT2G19180
2	8356020	8356319	NM_127483		AT2G19260
2	8361681	8362137	NM_127484		AT2G19270
2	8381811	8382191	NM_127495		AT2G19380
2	8455839	8456111	NM_127510		FVE
2	8479004	8479356	NM_179659		KEA4
2	8488745	8488949	NM_001084449		NDL3
2	8526804	8527363	NM_127537		AT2G19790
2	8636583	8637106	NM_179663		HBT
2	8664497	8664952	NM_127566		AT2G20080
2	8678351	8678641	NM_001084454		AT2G20100
2	8718659	8719280	NM_179666		CLASP
2	8759984	8760488	NM_179667		ALE2
2	8785847	8786162	NM_127595		AT2G20360
2	8813576	8813880	NM_001161053		AT2G20440
2	8857909	8858354	NM_127618		RPN1A
2	8900238	8900680	NM_127628		AT2G20635
2	8913544	8913742	NM_127631		AT2G20670
2	8932833	8933585			AT2G20724
2	8970607	8970858	NM_001202635		AT2G20830
2	8974321	8974601	NM_127653		AT2G20840
2	8984591	8984887	NM_127657		EPF1
2	9005114	9005586	NM_127665		pEARLI4
2	9037491	9037770	NM_127676		GRP2B
2	9054420	9054814	NM_127682		AT2G21120
2	9073013	9073396	NM_001084462		TIM
2	9075220	9075504	NM_127688		AT2G21180
2	9075959	9076178			AT2G21187
2	9102878	9103259	NM_127696		BPC4
2	9119567	9120104	NM_001036308		AT2G21300
2	9141423	9141833	NM_127709		AT2G21380
2	9210099	9210563	NM_179682		AT2G21500
2	9215508	9215863	NM_001124884		AT2G21520
2	9369146	9369474	NM_001202644		RKP
2	9386287	9386747	NM_127777		AT2G22080
2	9406008	9406424	NM_127781		AT2G22125
2	9471254	9471516	NM_001124889		SR1
2	9517022	9517308	NM_001124890		AT2G22426
2	9527621	9528076	NM_127808		HB6
2	9549930	9550396			AT2G22482
2	9552715	9552993			AT2G22482
2	9555934	9556232	NM_001202647		CYCD2;1
2	9564613	9564927	NM_127816		UCP5
2	9579536	9580776	NM_001161056		SVP
2	9585521	9585755	NM_127822		AT2G22560
2	9657347	9657571	NM_127837		AT2G22720
2	9695929	9696341	NM_127844		AT2G22790
2	9699704	9700006	NM_179701		AT2G22795
2	9728594	9728855	NM_127849		GRF1
2	9731544	9731866	NM_001202651		bZIP6
2	9733110	9733504	NM_001202651		bZIP6
2	9906496	9906745	NM_127893		MYB70
2	9923676	9923981	NM_127896		WRKY15
2	9924639	9925256	NM_127896		WRKY15
2	9948647	9948949	NM_127900		AT2G23360
2	9977857	9978156	NM_127907		ICK1
2	9991263	9991513	NM_127909		AT2G23450
2	9995304	9995600	NM_127910		XLG1
2	10017102	10017517	NM_127916		AT2G23520
2	10071942	10072356	NM_127932		AT2G23690
2	10075969	10076240	NM_127932		AT2G23690
2	10080098	10080419	NM_127933		AT2G23700
2	10105125	10105329	NM_179712		AT2G23755
2	10112648	10113383	NM_001036327		BLH4
2	10118652	10118905	NM_127940		AT2G23770
2	10310470	10310721	NM_127985		AT2G24240
2	10319471	10319720	NM_127987		AT2G24255
2	10329651	10330061	NM_001202660		ALDH11A3
2	10426508	10426830	NM_128015		AFR
2	10454625	10454876	NM_001202663		AT2G24600
2	10561441	10561660	NM_001084486		ARF3
2	10566669	10567129	NM_128038		COL3
2	10579080	10579329	NM_128042		AT2G24830
2	10616969	10617245	NM_001124909		AT2G24960
2	10676744	10677256			MIR156A
2	10726379	10726634	NM_128075		RR12
2	10726712	10727282	NM_128075		RR12
2	10759583	10759808	NM_128084		AT2G25270
2	10771192	10771480	NM_001036335		LCR81
2	10822139	10822534	NM_128100		AT2G25430
2	10835458	10835992	NM_128103		AT2G25460
2	10847116	10847444	NM_001084490		AT2G25482
2	10850302	10850709	NM_128106		EBF1
2	10860693	10861052	NM_128109		AT2G25520
2	10942301	10942520	NM_001036338		AT2G25690
2	10979977	10980231	NM_179738		AT2G25740
2	11009571	11009887	NM_128140		AT2G25800
2	11021761	11022078	NM_179739		OVA4
2	11030480	11030930	NM_001036340		PAPS2
2	11041695	11041914	NM_001202675		ATCTH
2	11058946	11059191	NM_128153		ELF3
2	11118055	11118375	NM_128168		AT2G26100
2	11135518	11135794	NM_001124916		HSFA2
2	11140640	11141046	NM_128175		CYP711A1
2	11196943	11197250	NM_128187		GP ALPHA 1
2	11214027	11214612	NM_128190		ER
2	11220630	11221062			AT2G26355
2	11277639	11277941	NM_001124918		AT2G26511
2	11298909	11299196	NM_128214		AT2G26570
2	11308215	11308556	NM_179749		YAB5
2	11374316	11374702	NM_128227		PID2
2	11380180	11380730	NM_128228		BAS1
2	11388328	11388635	NM_128230		AT2G26730
2	11481267	11481661	NM_128248		PDR4
2	11518390	11518643	NM_001036350		CIPK3
2	11545593	11546041	NM_128263		EIL1
2	11571567	11572101	NM_128267		AT2G27090
2	11572359	11572615	NM_128268		SE
2	11646532	11646768	NM_001124924		AT2G27229
2	11683931	11684353	NM_128290		AT2G27310
2	11725692	11726032	NM_128301		AT2G27410
2	11739382	11739867	NM_128305		NLP1
2	11824666	11824965	NM_128335		IPT2
2	11834195	11834505	NM_128336		AT2G27770
2	11852041	11852358	NM_001084501		NAT12
2	11856529	11856817	NM_128342		PD1
2	11866647	11867075	NM_128345		AXS1
2	11871266	11871549	NM_179779		AGO5
2	11926373	11926570	NM_128359		CPN60A
2	11987624	11988026	NM_128373		AT2G28130
2	11999647	12000000	NM_128375		AT2G28150
2	12018520	12018886	NM_128379		CSD2
2	12019804	12020083	NM_128380		AT2G28200
2	12024023	12024292	NM_128380		AT2G28200
2	12029599	12029897	NM_128381		ACA2
2	12107204	12107470	NM_128393		GATA13
2	12108101	12108538	NM_128393		GATA13
2	12109525	12109912	NM_128394		ARF10
2	12111242	12111496	NM_128394		ARF10
2	12113860	12114493	NM_128394		ARF10
2	12129892	12130115	NM_128396		AT2G28360
2	12135952	12136357	NM_128398		DRB2
2	12137558	12137941	NM_128398		DRB2
2	12178303	12178610	NM_128408		AT2G28480
2	12278083	12278486	NM_128424		KCS12
2	12308407	12308972	NM_128430		AT2G28690
2	12408021	12408529	NM_128448		PLL4
2	12409241	12409677	NM_128448		PLL4
2	12433391	12433657	NM_128454		EXPA6
2	12484571	12484924	NM_001202699		AT2G29065
2	12493959	12494286	NM_179798		ftsh3
2	12634370	12634708	NM_128505		AT2G29510
2	12645828	12646468	NM_128508		TUB7
2	12675957	12676204	NM_128519		PHT4;1
2	12680146	12680390	NM_128520		AT2G29660
2	12684958	12685254	NM_128521		AT2G29670
2	12712808	12713232	NM_128530		OTP81
2	12805661	12805989	NM_128556		TBL45
2	12807836	12808093	NM_128556		TBL45
2	12834811	12835111	NM_128562		KT1
2	12871519	12871784	NM_001084510		AT2G30140
2	12905114	12905473	NM_128578		WRKY25
2	12935622	12935886	NM_128588		AT2G30350
2	12946347	12946659	NM_128591		AT2G30380
2	12972691	12973139	NM_128597		TPP
2	12984892	12985236	NM_179815		HSI2
2	12995756	12995976	NM_128601		C4H
2	12997318	12997509	NM_128601		C4H
2	13000304	13000985	NM_001202712		AT2G30500
2	13005598	13005810	NM_001036369		RPT2
2	13006474	13006872	NM_001036369		RPT2
2	13033205	13033838	NM_128611		WRKY21
2	13036724	13037167	NM_001036370		AT2G30600
2	13094956	13095897	NM_128627		AT2G30740
2	13138862	13139232	NM_001084514		GSTF9
2	13141126	13141572	NM_128639		GSTF10
2	13166497	13166843	NM_001036373		AT2G30933
2	13172136	13172484			AT2G30945
2	13178708	13179126	NM_001124949		ASP1
2	13185525	13186094	NM_128652		SKdZeta
2	13190196	13190516	NM_001036374		AT2G30990
2	13194014	13194276	NM_001202717		AT2G31010
2	13222200	13222664	NM_128662		TCP10
2	13231185	13231433			AT2G31080
2	13256105	13256362	NM_128665		AT2G31090
2	13276665	13277002	NM_128672		LSH3
2	13338846	13339284	NM_001036376		CPUORF7
2	13368143	13368424	NM_128692		GLX2-5
2	13390472	13390859	NM_128697		GUN1
2	13445866	13446790			AT2G31585
2	13464065	13464338	NM_128723		SAD2
2	13474737	13475231	NM_128725		RABA5d
2	13529702	13529969	NM_128740		AT2G31820
2	13586444	13586839	NM_001036384		CNX2
2	13624642	13625057	NM_001202725		CVL1
2	13644056	13644293	NM_128768		PUR ALPHA-1
2	13645683	13645971	NM_128769		AT2G32090
2	13647694	13647981	NM_128770		OFP16
2	13691034	13691288	NM_128783		AT2G32240
2	13726587	13726954	NM_001161072		AT2G32320
2	13757409	13757883	NM_001036388		AXL
2	13824191	13824929	NM_179860		AT2G32560
2	13866633	13866952	NM_001036389		LUH
2	13873221	13873630	NM_128830		KRP4
2	13875913	13876362	NM_128831		CB5-B
2	13891652	13891985	NM_001036390		AT2G32760
2	13894726	13895120	NM_128836		SUMO5
2	13958234	13958445	NM_179869		AT2G32905
2	13987695	13987953	NM_128856		AT2G32960
2	14020924	14021336	NM_128864		ATP3
2	14060448	14060930	NM_128876		AT2G33170
2	14065700	14066084	NM_128877		AT2G33180
2	14115744	14116166	NM_001124962		IAA13
2	14139620	14140128	NM_001084531		AT2G33360
2	14155796	14156075	NM_128901		AT2G33410
2	14191589	14191905	NM_179880		AT2G33500
2	14209008	14209345	NM_128914		CPL3
2	14211427	14211703	NM_179882		AT2G33550
2	14217111	14217289	NM_128917		AT2G33570
2	14238709	14238902	NM_128923		AT2G33630
2	14253069	14253663	NM_128928		AT2G33700
2	14328709	14328985	NM_128946		ETT
2	14331192	14331629	NM_128946		ETT
2	14427603	14427823	NM_001161079		AT2G34170
2	14567502	14567845	NM_001124970		AT2G34580
2	14572976	14573240	NM_129014		JAZ7
2	14591607	14591989	NM_129019		PID
2	14645016	14645547	NM_129025		PHB
2	14645677	14645901	NM_129025		PHB
2	14665562	14665861	NM_129030		FAH1
2	14821763	14822051	NM_129069		AT2G35155
2	14898206	14898482	NM_129093		AT2G35410
2	14907792	14908358	NM_129099		AT2G35470
2	14908666	14908905	NM_129099		AT2G35470
2	14909595	14909881	NM_129099		AT2G35470
2	14926948	14927257	NM_129106		AT2G35540
2	14945283	14945729	NM_129113		BRXL1
2	14945890	14946153	NM_129114		AT2G35605
2	14965198	14965665	NM_001202755		FEI2
2	14966493	14966862	NM_129117		MOR1
2	14982648	14983050	NM_129119		AT2G35640
2	14985322	14985822	NM_129120		CSLA07
2	15023149	15023447	NM_001202756		AT2G35736
2	15044004	15044223	NM_179921		AT2G35800
2	15059558	15060075	NM_179922		FLA16
2	15065729	15066546	NM_129147		AT2G35880
2	15073781	15074037	NM_179923		AT2G35910
2	15081100	15081311	NM_129152		PUB23
2	15081773	15082091	NM_129152		PUB23
2	15092015	15092518	NM_001036413		BLH1
2	15093896	15094108	NM_001036413		BLH1
2	15099167	15099782	NM_129154		EDA12
2	15119414	15119689	NM_129160		E2F3
2	15127118	15127359	NM_001124977		AT2G36026
2	15151247	15151672	NM_129167		AT2G36080
2	15152346	15152799	NM_129167		AT2G36080
2	15159319	15159569	NM_129168		AT2G36090
2	15166644	15166909	NM_129172		AT2G36130
2	15185178	15185524	NM_001202759		AT2G36200
2	15192343	15192693	NM_129180		AT2G36220
2	15207428	15207743	NM_129185		ABI5
2	15219179	15219689			ZPR4
2	15228678	15229335	NM_129189		AT2G36320
2	15257329	15257680	NM_129195		PDR6
2	15270922	15271359	NM_129197		GRF3
2	15272665	15272992	NM_129197		GRF3
2	15276866	15277284	NM_001036417		AT2G36410
2	15286187	15286515	NM_129199		AT2G36420
2	15367891	15368291	NM_129222		AT2G36670
2	15416644	15417060	NM_129232		AT2G36770
2	15417625	15418127	NM_129232		AT2G36770
2	15481160	15481734	NM_001124986		MAT3
2	15485466	15485812	NM_129245		RAX2
2	15516439	15516827	NM_129251		AT2G36950
2	15556648	15556989	NM_179945		AT2G37035
2	15575900	15576198	NM_001036423		NF-YB8
2	15599887	15600158	NM_001124989		AT2G37130
2	15608249	15608579	NM_001202766		AT2G37150
2	15616053	15616643	NM_129274		RD28
2	15641793	15642128	NM_129281		ADK
2	15699090	15699338	NM_129296		TIM17-2
2	15749949	15750178	NM_129307		AT2G37520
2	15753722	15754025	NM_129309		AT2G37540
2	15763239	15763583	NM_129312		SLT1
2	15784267	15784521	NM_129319		AS1
2	15802548	15802880	NM_001084549		FHY1
2	15805470	15805867	NM_129325		AT2G37690
2	15851725	15852038	NM_179954		AT2G37840
2	15905389	15905671	NM_129357		AT2G38000
2	15928455	15928868	NM_129363		AT2G38070
2	15944629	15944877	NM_129365		AT2G38090
2	15955294	15955603	NM_129367		GPAT6
2	15976087	15976585	NM_129368		AUX1
2	16028678	16029540			AT2G38260
2	16046909	16047198	NM_001124997		AT2G38304
2	16049888	16050182	NM_129387		PYL4
2	16051625	16051979	NM_129387		PYL4
2	16064381	16064611	NM_129389		AT2G38330
2	16083571	16083846	NM_001202772		AGT3
2	16095235	16095490	NM_129400		SCAR2
2	16106895	16107110	NM_129403		AT2G38465
2	16149638	16149900	NM_129418		AT2G38610
2	16158428	16158776	NM_129421		AT2G38640
2	16159998	16160384	NM_001124999		AT2G38646
2	16165600	16165964	NM_001202773		GAUT7
2	16200880	16201159	NM_129433		ANNAT3
2	16291415	16292027	NM_129458		PIP2E
2	16327069	16327383	NM_179981		AT2G39130
2	16339161	16339501			MIR160A
2	16349839	16350029	NM_129476		ATATH8
2	16368152	16368482	NM_129479		AT2G39210
2	16391540	16391876	NM_179982		SNZ
2	16399711	16399933	NM_129484		AT2G39260
2	16413491	16413756	NM_001202782		AT2G39300
2	16473660	16473989	NM_129503		MTP11
2	16485570	16485858	NM_129506		PGP6
2	16531436	16531937	NM_129522		BIK1
2	16553406	16553827	NM_129527		RTFL8
2	16557613	16557788	NM_129527		RTFL8
2	16561432	16561728	NM_129528		AT2G39710
2	16642218	16642718	NM_001125009		AT2G39865
2	16689838	16690166	NM_129556		AT2G39980
2	16731449	16731689	NM_001084559		AT2G40070
2	16742950	16743389	NM_179994		AT2G40095
2	16770328	16770630	NM_001036440		CZF1
2	16771806	16772216	NM_001036440		CZF1
2	16782165	16782428	NM_129576		PP2C5
2	16819277	16819640	NM_129584		AT2G40260
2	16885581	16885937	NM_129604		AT2G40435
2	16910043	16910327	NM_129610		AT2G40480
2	16940703	16940990	NM_001036442		AT2G40570
2	16956802	16957094	NM_129624		AT2G40620
2	17026947	17027242	NM_129643		AT2G40800
2	17028135	17028403	NM_001125017		AT2G40802
2	17042321	17042640	NM_129646		RHC1A
2	17087163	17087535	NM_129658		ERS1
2	17091393	17091758	NM_129659		BZIP17
2	17099245	17099506	NM_129662		MYBC1
2	17106825	17107354	NM_129664		AT2G40990
2	17114664	17114947	NM_129666		CAMBP25
2	17130181	17130442	NM_129672		EEL
2	17130676	17130993	NM_129672		EEL
2	17160759	17161019	NM_180016		AT2G41170
2	17161143	17161374	NM_180016		AT2G41170
2	17162331	17162628	NM_180016		AT2G41170
2	17221928	17222174	NM_129695		RR3
2	17240236	17240656	NM_129700		BOP2
2	17242760	17243016	NM_129700		BOP2
2	17250142	17250451	NM_129701		AT2G41380
2	17330927	17331299	NM_129718		AT2G41550
2	17337129	17337490	NM_129719		ACA4
2	17357430	17357681	NM_129726		TFIIB
2	17360379	17360592	NM_001202799		AT2G41640
2	17369402	17369707	NM_129729		MIZ1
2	17402852	17403204	NM_001202800		AT2G41710
2	17417507	17417812	NM_129738		VLN2
2	17446600	17447028	NM_129746		AT2G41820
2	17485348	17485540	NM_129754		AT2G41900
2	17489731	17490658	NM_129754		AT2G41900
2	17489731	17490658	NM_129754		AT2G41900
2	17504474	17505025	NM_129758		ZFP8
2	17506295	17506739	NM_129758		ZFP8
2	17507352	17507637	NM_129758		ZFP8
2	17508687	17509185	NM_129758		ZFP8
2	17509754	17510483	NM_129758		ZFP8
2	17519135	17519439	NM_129760		AT2G41960
2	17541857	17542423	NM_129767		AT2G42040
2	17542902	17543221	NM_129767		AT2G42040
2	17562827	17563056	NM_129774		AT2G42110
2	17582589	17582829	NM_129781		AT2G42190
2	17587200	17587701	NM_129782		SPL9
2	17613393	17613700	NM_129790		AT2G42280
2	17620994	17621357	NM_001036453		AT2G42300
2	17649046	17649261	NM_129800		BZIP34
2	17649539	17649786			AT2G42388
2	17701182	17701810	NM_001202803		PP2A-3
2	17728416	17728902	NM_129819		TTL3
2	17733806	17734194	NM_001036455		GRF9
2	17741579	17741937	NM_180041		PPC2
2	17754952	17755295	NM_129823		MAX2
2	17755938	17756290	NM_129823		MAX2
2	17838238	17838560	NM_129848		PAR1
2	17844053	17844500	NM_129849		MPK20
2	17886073	17886652	NM_129862		PIF4
2	17891383	17891831	NM_001125033		CPuORF17
2	17909046	17909471	NM_129867		IBH1
2	17927072	17927358	NM_180054		AT2G43120
2	17934201	17934938	NM_001202809		AT2G43140
2	17947920	17948317	NM_001036458		AT2G43160
2	17989546	17989827	NM_129890		AT2G43280
2	17991921	17992154	NM_129891		MSS3
2	18004885	18005254	NM_180063		AT2G43340
2	18007421	18007739	NM_180063		AT2G43340
2	18013201	18013530	NM_180064		AT2G43370
2	18018634	18018917			AT2G43375
2	18051367	18051684	NM_129908		AT2G43470
2	18058638	18058859	NM_001125042		AT2G43490
2	18072263	18072614	NM_129916		AT2G43540
2	18107988	18108884	NM_001161102		IQD14
2	18132211	18132717	NM_001202816		OASB
2	18135867	18136124	NM_129939		AT2G43770
2	18145356	18145906	NM_129942		AT2G43800
2	18186312	18186534	NM_001084584		HOL1
2	18187961	18188182	NM_001084584		HOL1
2	18205316	18205556	NM_129958		AT2G43960
2	18219279	18219488	NM_129964		AT2G44020
2	18224038	18224313	NM_129966		AT2G44040
2	18236724	18237319	NM_180078		ARL
2	18241641	18241841	NM_001084585		GDI1
2	18251854	18252242	NM_180079		AT2G44120
2	18279546	18279817	NM_001036461		AT2G44210
2	18333475	18333854	NM_130006		AT2G44430
2	18334945	18335256	NM_130006		AT2G44430
2	18364594	18364839	NM_130012		PEN2
2	18373202	18373522	NM_130013		AT2G44500
2	18374080	18374494	NM_130013		AT2G44500
2	18414041	18414378	NM_130026		MTACP-1
2	18438573	18439072	NM_180092		AT2G44735
2	18449670	18449931	NM_130039		AT2G44745
2	18464988	18465336	NM_130044		AT2G44800
2	18516233	18516562	NM_130054		ARABIDILLO-1
2	18523407	18523718	NM_130056		AT2G44920
2	18548495	18548806	NM_130060		HUB1
2	18571905	18572385			AT2G45023
2	18590582	18590841	NM_130072		cycp3;1
2	18610685	18611035	NM_130077		PVA12
2	18619931	18620599	NM_130079		HAM1
2	18625696	18626326	NM_130081		AT2G45180
2	18629314	18629577	NM_130082		AFO
2	18632126	18632362	NM_130082		AFO
2	18677030	18677418	NM_130093		AT2G45300
2	18680767	18681097	NM_130094		GAE4
2	18691584	18691866	NM_130097		AT2G45340
2	18706054	18706433	NM_130102		BEN1
2	18724227	18724619	NM_130105		AHL22
2	18727498	18727779	NM_130105		AHL22
2	18733963	18734388	NM_130107		ZPR1
2	18741860	18742095	NM_001202821		AT2G45460
2	18756060	18756489	NM_130114		AT2G45520
2	18772710	18772988	NM_001202823		AT2G45540
2	18779323	18779760	NM_180108		CYP76C1
2	18786281	18786728	NM_130121		AT2G45590
2	18810907	18811219	NM_130128		AGL20
2	18818280	18818583	NM_130129		AT2G45670
2	18819969	18820245			AT2G45685
2	18820357	18820756			AT2G45685
2	18821818	18822106	NM_130131		AT2G45680
2	18859326	18859663	NM_130144		AT2G45810
2	18873466	18874398	NM_130148		AT2G45850
2	18912428	18912670	NM_130160		CYP86A8
2	18914040	18914905	NM_130160		CYP86A8
2	18922677	18923237	NM_130165		BRM
2	18933232	18933690	NM_130166		UBC6
2	18937964	18938254	NM_130167		AT2G46040
2	18938310	18938591	NM_130167		AT2G46040
2	18945493	18945675	NM_180113		AT2G46060
2	18962666	18963242	NM_130178		AT2G46160
2	18964965	18965211	NM_001125061		AT2G46170
2	18979306	18979641	NM_130184		AT2G46220
2	18990161	18990461	NM_130188		AT2G46250
2	18998516	18998783	NM_130190		GBF3
2	19000146	19000426	NM_130190		GBF3
2	19000575	19000864	NM_130190		GBF3
2	19011085	19011706	NM_001125063		AT2G46308
2	19019066	19019384	NM_130196		AGP16
2	19019902	19020226	NM_130196		AGP16
2	19033574	19034139	NM_001084600		JAR1
2	19065372	19065797	NM_001202829		CNGC12
2	19071113	19071346	NM_180124		AT2G46455
2	19072259	19072474	NM_130211		OXA1L
2	19088919	19089248	NM_001202833		PI4K GAMMA 4
2	19093122	19093470	NM_130216		AIB
2	19100188	19101336	NM_001036471		ARF11
2	19135871	19136218	NM_130225		AT2G46600
2	19175749	19176140			MIR166A
2	19200976	19201256			AT2G46730
2	19229016	19229367	NM_130244		AT2G46780
2	19237288	19237598	NM_130246		ZAT
2	19255434	19255788	NM_130253		PPa3
2	19256315	19256689	NM_130253		PPa3
2	19257124	19257425	NM_130253		PPa3
2	19257793	19258043	NM_130254		NGA1
2	19269412	19269636	NM_130257		AT2G46900
2	19298861	19299177	NM_130265		PIL1
2	19336545	19336892	NM_180137		SPL1
2	19366399	19366653	NM_130285		ARF1A1C
2	19402914	19403115	NM_130293		AT2G47250
2	19406448	19406938	NM_130294		WRKY23
2	19440333	19440543	NM_130305		AT2G47370
2	19440762	19441000	NM_130306		AT2G47380
2	19469501	19469947	NM_130312		AT2G47440
2	19485852	19486082	NM_201980		AT2G47485
2	19491239	19491543	NM_180144		AT2G47500
2	19502136	19502475	NM_130320		HRE2
2	19540224	19540515	NM_001202843		UXS4
2	19554389	19554762	NM_180147		RFI2
2	19586836	19587220	NM_001202844		AT2G47820
2	19595441	19595864	NM_001084608		AT2G47850
2	19598812	19599025	NM_001202845		AT2G47860
2	19622078	19622383	NM_001125072		DEGP2
2	19640734	19641538	NM_130368		RKF3
2	19649982	19650247	NM_130370		AT2G48030
2	19689032	19689471	NM_130382		GPX4
3	13072	13347	NM_110970		MUB1
3	51181	51497	NM_001125075		PTB1
3	59280	59617	NM_110983		AT3G01175
3	87792	87975	NM_110995		AT3G01290
3	88062	88454	NM_110995		AT3G01290
3	93293	93778	NM_110996		AT3G01300
3	151448	152009	NM_111006		AT3G01400
3	166120	166446	NM_111009		AT3G01430
3	182670	183185	NM_001125077		CPuORF33
3	184204	184470	NM_001125077		CPuORF33
3	188199	188597	NM_001125078		CYP38
3	216402	216821	NM_001035542		DRH1
3	225616	225885	NM_111025		AT3G01590
3	241740	241948	NM_111031		RGLG1
3	256518	256816	NM_111035		AT3G01690
3	261870	262119	NM_001125080		AT3G01710
3	278575	278991	NM_111043		BET10
3	295309	295586	NM_111048		AT3G01820
3	349997	350329	NM_111070		SRG3
3	350400	350736	NM_111071		KUP3
3	354166	354643	NM_001084623		AT3G02060
3	373539	373856	NM_111077		scpl25
3	376471	376837	NM_111078		AT3G02120
3	380351	380865	NM_111080		RPK2
3	390901	391434	NM_111082		PTF1
3	399637	399893	NM_111084		LNG2
3	406485	406663	NM_111087		AT3G02200
3	466970	467275	NM_111098		AGL4
3	508048	508689	NM_001084624		SAMDC
3	508793	509259	NM_001125085		CPuORF9
3	524408	524722	NM_001035546		AT3G02510
3	537826	538102	NM_111122		LBD41
3	538265	538604	NM_111122		LBD41
3	546280	546498	NM_111126		STE1
3	582718	583025	NM_111138		AT3G02700
3	595861	596664	NM_001035547		AT3G02750
3	613616	613943	NM_111151		ZFN1
3	623407	623654	NM_111153		SKOR
3	634448	634814	NM_111157		AT3G02880
3	640097	640376	NM_111159		AT3G02890
3	649735	650075	NM_111161		AT3G02910
3	673302	673600	NM_111169		HSFA1E
3	723721	724116	NM_111184		AT3G03140
3	786111	786542	NM_111205		UNE6
3	815515	815811	NM_111215		AT3G03440
3	851302	851653	NM_111226		AT3G03550
3	907329	907808	NM_111239		AT3G03680
3	913481	913836	NM_111240		UNE7
3	919357	919630	NM_111242		RIF10
3	961730	962155	NM_001202873		AT3G03790
3	986083	986961			AT3G03855
3	994955	995564	NM_111258		AT3G03870
3	1034588	1034833	NM_111271		AT3G04000
3	1080522	1081251	NM_111283		GAPC1
3	1153416	1153770	NM_111305		emb2458
3	1156005	1156215	NM_111306		AT3G04350
3	1156527	1156954	NM_111306		AT3G04350
3	1181571	1181841	NM_001202877		AT3G04450
3	1192140	1192601	NM_111318		AT3G04470
3	1197211	1197453	NM_111319		AT3G04480
3	1241402	1241778	NM_111330		AT3G04590
3	1246448	1246770			AT3G04605
3	1256837	1257183	NM_111334		AT3G04620
3	1257374	1257534	NM_111334		AT3G04620
3	1268116	1268476	NM_001035557		WRKY39
3	1290362	1290706	NM_111345		IAA16
3	1292052	1292245	NM_001125100		AT3G04732
3	1335907	1336178	NM_111357		AT3G04850
3	1354555	1354945	NM_001035560		WNK1
3	1456829	1457310	NM_001084642		AT3G05160
3	1462699	1463181	NM_001035563		AT3G05165
3	1488308	1488919	NM_111395		AT3G05220
3	1490193	1490656	NM_111395		AT3G05220
3	1507627	1507909	NM_111402		PNC1
3	1533191	1533527	NM_111409		RLP30
3	1535189	1535471	NM_111408		AT3G05350
3	1539364	1539790	NM_001035566		ALY2
3	1589829	1590123	NM_111422		RALFL22
3	1590521	1590813	NM_111422		RALFL22
3	1598384	1598639	NM_001161121		AT3G05520
3	1603369	1603576	NM_111426		RPT5A
3	1619900	1620331	NM_111431		AT3G05580
3	1660212	1660479	NM_111441		AT3G05675
3	1678796	1679062	NM_111443		NF-YA2
3	1729690	1730050	NM_111455		AT3G05810
3	1763922	1764243	NM_111464		AT3G05900
3	1767511	1767983	NM_001202891		AT3G05910
3	1775137	1775492	NM_001125114		AT3G05936
3	1775695	1775975	NM_202504		AT3G05937
3	1776532	1776836	NM_202504		AT3G05937
3	1807372	1807587	NM_111475		ATCHR12
3	1831668	1832191	NM_111482		AT3G06070
3	1836449	1836740	NM_111483		AT3G06080
3	1837782	1838082	NM_111483		AT3G06080
3	1846194	1846423	NM_111487		MUTE
3	1864159	1864587	NM_001202894		AT3G06160
3	1876662	1877033	NM_111494		BPM2
3	1892566	1892905	NM_111500		FRS7
3	1895958	1896445	NM_111502		AT3G06270
3	1949651	1950065	NM_111516		AT3G06410
3	1970621	1970993	NM_202508		AT3G06435
3	1980566	1980902	NM_180192		AT3G06455
3	2004051	2004419	NM_111525		MYB108
3	2015791	2015983	NM_001125119		SFR2
3	2022326	2022549	NM_001202899		AT3G06530
3	2060535	2060788	NM_111537		AT3G06610
3	2113202	2113702	NM_001202902		AT3G06670
3	2130087	2130445	NM_111555		AT3G06750
3	2131833	2132113	NM_001161122		AT3G06760
3	2132574	2133190	NM_001161122		AT3G06760
3	2137063	2137239	NM_111557		AT3G06770
3	2137376	2137650	NM_111557		AT3G06770
3	2141422	2141659	NM_001084648		AT3G06778
3	2157795	2158058	NM_111564		AT3G06840
3	2166441	2166642	NM_001125123		AT3G06868
3	2167465	2167963	NM_001125123		AT3G06868
3	2192494	2192717			AT3G06940
3	2229132	2229324	NM_111584		RPM1
3	2258778	2259134	NM_111593		PAP15
3	2259627	2259962	NM_111594		AT3G07140
3	2321062	2321689			AT3G07280
3	2345953	2346257	NM_111614		AT3G07350
3	2347305	2347743	NM_111614		AT3G07350
3	2348774	2349223	NM_111614		AT3G07350
3	2350374	2350613	NM_111614		AT3G07350
3	2352856	2353080	NM_001035579		PUB9
3	2353607	2353919	NM_001035579		PUB9
3	2354566	2354909	NM_001035579		PUB9
3	2366096	2366506	NM_111618		AIR12
3	2367071	2367502	NM_111619		AT3G07400
3	2394535	2394814	NM_001084651		AT3G07510
3	2400394	2400719	NM_180201		ATG10
3	2413260	2413816	NM_111634		PEX13
3	2420087	2420296	NM_111636		AT3G07570
3	2422589	2423084	NM_001202907		AT3G07580
3	2440898	2441747	NM_001035582		COL9
3	2472994	2473249	NM_001084653		ADA2A
3	2476231	2476703	NM_111655		AT3G07760
3	2492174	2492421	NM_111660		AT3G07810
3	2510629	2511023	NM_111666		AT3G07870
3	2519390	2519784	NM_001084654		AT3G07890
3	2520247	2520669	NM_111669		AT3G07900
3	2585682	2585960	NM_001035583		PLC2
3	2611948	2612708	NM_111694		AT3G08600
3	2616470	2616938	NM_111695		AT3G08610
3	2633506	2634072	NM_111701		AT3G08670
3	2644992	2645229	NM_001084655		TH9
3	2650988	2651210	NM_111706		S6K2
3	2660657	2661225	NM_111710		ATSIK
3	2667336	2667631	NM_001035584		AT3G08780
3	2745471	2745929	NM_111734		AT3G09000
3	2757161	2757444	NM_202533		AT3G09032
3	2757900	2758340	NM_202533		AT3G09032
3	2758715	2758940	NM_148698		AT3G09035
3	2793202	2793687	NM_111745		AT3G09100
3	2833160	2833491	NM_111757		MYB1
3	2878988	2879573	NM_001084658		MYB3R-3
3	2914309	2914655	NM_111781		AT3G09470
3	2940091	2940422	NM_111791		AT3G09570
3	2946239	2946631	NM_001035585		AT3G09600
3	2979156	2979456	NM_001202919		IQD1
3	2989309	2989638	NM_111809		SYP71
3	3008580	3008828	NM_180218		IDH-VI
3	3019185	3019533	NM_111819		CDC48
3	3029363	3029609	NM_111823		ATB' BETA
3	3068655	3068983	NM_111833		AT3G09980
3	3069152	3069399	NM_111833		AT3G09980
3	3097989	3098347	NM_111839		AT3G10040
3	3098532	3099028	NM_111839		AT3G10040
3	3127743	3128146	NM_148702		AT3G10116
3	3165905	3166179	NM_001084662		LYC
3	3197011	3197613	NM_111867		AT3G10320
3	3228731	3229087	NM_111873		SEC8
3	3259574	3259826	NM_111882		AT3G10470
3	3259925	3260317	NM_111882		AT3G10470
3	3323082	3323347	NM_111899		AT3G10630
3	3374050	3374344	NM_111914		AT3G10770
3	3426753	3426984	NM_111933		AZG1
3	3430264	3430457	NM_111933		AZG1
3	3436062	3436426	NM_001084665		AT3G10970
3	3510357	3510737	NM_111955		AL2
3	3534642	3535074	NM_111963		AT3G11280
3	3582752	3583082	NM_202554		AT3G11405
3	3585571	3586269	NM_111974		PP2CA
3	3619738	3619996	NM_111982		AT3G11490
3	3630292	3630557	NM_111986		AT3G11530
3	3651159	3651459	NM_111991		AT3G11580
3	3657168	3657478	NM_111992		AT3G11590
3	3657936	3658190	NM_111992		AT3G11590
3	3667092	3667473	NM_111993		AT3G11600
3	3692425	3692726	NM_112001		AT3G11690
3	3696622	3696895	NM_112001		AT3G11690
3	3697728	3698101	NM_112002		FLA18
3	3698657	3698988	NM_112002		FLA18
3	3701599	3701902	NM_112002		FLA18
3	3717818	3718364	NM_112009		AT3G11760
3	3730812	3731103	NM_112015		SYP121
3	3732519	3732832	NM_001202934		AT3G11830
3	3785441	3785702	NM_001202936		AT3G11950
3	3825925	3826417	NM_001202937		AT3G12020
3	3842818	3843070	NM_112040		TBL1
3	3857504	3858027	NM_112046		ACT11
3	3859965	3860177	NM_112046		ACT11
3	3862797	3863247	NM_001084671		FAD2
3	3863580	3863815	NM_001084671		FAD2
3	3910421	3910696	NM_112063		PRMT3
3	3918895	3919704	NM_001202939		RBR1
3	3923212	3923870	NM_112067		AT3G12320
3	3933937	3934262	NM_112071		ITN1
3	3961769	3961996	NM_112084		CYSB
3	3988566	3988852	NM_001035604		FYD
3	4012396	4012950	NM_112098		AT3G12630
3	4049441	4049755	NM_112110		ALIS1
3	4054604	4054945	NM_112112		AT3G12760
3	4081500	4081733	NM_001125146		AT3G12835
3	4135811	4136297	NM_112132		AT3G12955
3	4142416	4142732	NM_112134		AT3G12970
3	4146077	4146536	NM_112135		HAC5
3	4171824	4172171	NM_001035608		AT3G13030
3	4216096	4216324	NM_112150		SERAT2;2
3	4219185	4219463	NM_001202946		AT3G13120
3	4254081	4254612	NM_112163		GIP1
3	4289583	4290002	NM_148720		AT3G13275
3	4294849	4295196	NM_112173		AT3G13280
3	4297037	4297546	NM_112174		VCR
3	4303711	4304035	NM_112175		VCS
3	4311207	4311563	NM_112176		AT3G13310
3	4331409	4331931	NM_001202949		AT3G13340
3	4361265	4361546			MIR169A
3	4379659	4379954	NM_001035611		TBP1
3	4384522	4384875	NM_112191		DIN4
3	4388278	4388578	NM_001035612		ECT2
3	4399224	4399501	NM_112195		OVA5
3	4402522	4402801	NM_112197		AT3G13510
3	4403259	4403701	NM_112197		AT3G13510
3	4444338	4444619	NM_112206		AT3G13600
3	4469129	4469366	NM_112214		AT3G13670
3	4490031	4490507	NM_001125150		AT3G13700
3	4496144	4496424	NM_112222		PRA8
3	4544287	4544714	NM_001202953		IDD11
3	4594754	4595064	NM_001035616		EIF4A1
3	4607854	4608493	NM_112250		GRF5
3	4655575	4656300	NM_112260		AT3G14060
3	4660549	4660977	NM_112261		AT3G14067
3	4672470	4672973	NM_112266		AT3G14100
3	4705403	4705752	NM_001125151		AT3G14172
3	4833460	4833865	NM_112304		NCED3
3	4840280	4840541	NM_112304		NCED3
3	4841001	4841269	NM_112304		NCED3
3	4987912	4988244	NM_112345		AT3G14840
3	5002198	5002407	NM_001035619		AT3G14870
3	5052513	5052770	NM_112363		AT3G15010
3	5058944	5059221	NM_001202967		TCP4
3	5061761	5062208	NM_001202967		TCP4
3	5119540	5120245	NM_112383		AT3G15200
3	5121168	5121624	NM_112384		ERF4
3	5182645	5182872	NM_112402		UBC25
3	5208406	5208805	NM_112411		AT3G15430
3	5213026	5213264	NM_001035624		AT3G15450
3	5219996	5220301	NM_112415		AT3G15470
3	5221017	5221351	NM_112415		AT3G15470
3	5227579	5228077	NM_112416		AT3G15480
3	5236682	5236840	NM_112418		NAC3
3	5272850	5273095	NM_001125166		AT3G15578
3	5347909	5348176	NM_112451		AT3G15810
3	5351755	5351998	NM_112452		ROD1
3	5358596	5359007	NM_112455		FAD5
3	5372066	5372389	NM_001202976		WSIP2
3	5376948	5377220	NM_112460		AT3G15900
3	5447219	5447489	NM_112476		AT3G16060
3	5483443	5483680	NM_112489		AT3G16180
3	5484393	5484642	NM_112489		AT3G16180
3	5504533	5504932	NM_112495		DELTA-TIP
3	5555375	5555614	NM_001202983		AHP4
3	5556476	5556893	NM_112508		AT3G16370
3	5561131	5561388	NM_112509		PAB6
3	5614152	5614657	NM_112521		PAP1
3	5644542	5644810	NM_112530		RALF23
3	5646188	5646429	NM_112530		RALF23
3	5667622	5667879	NM_112536		KINESIN-13A
3	5686278	5686668	NM_112542		AT3G16690
3	5698996	5699316	NM_112546		AT3G16730
3	5710935	5711202	NM_112553		PLDP1
3	5730911	5731171	NM_112557		TPR2
3	5755801	5756103	NM_112561		RR1
3	5804018	5804417	NM_112578		AT3G17020
3	5826714	5826938	NM_001035637		AT3G17090
3	5837224	5837558			AT3G17110
3	5861187	5861641			TAS3
3	5892077	5892342	NM_112601		mtLPD2
3	5894999	5895246	NM_112603		AT3G17250
3	6043967	6044240	NM_001035641		AT3G17680
[truncated: 2,045 more rows]
