# Supplementary material for: Phylogenetic Analyses and GAGA-Motif Binding Studies of BBR/BPC Proteins Lend to Clues in GAGA-Motif Recognition and a Regulatory Role in Brassinosteroid Signaling
Source: Front Plant Sci. 2019 Apr 16;10:466. doi: 10.3389/fpls.2019.00466 (PMC6477699; doi:10.3389/fpls.2019.00466)
Supplement: TABLE S5 — List of 48 BPC6 in vivo target genes of the brassinosteroid signaling pathway. [file Table_5.XLSX]

## Sheet: Tabelle1
Table S5. List of 48 BPC6 in vivo target genes of the brassinosteroid signaling pathway
Affy ID	AGI	Gene name	Gene description
257404_AT	AT1G04050	SUVR1	SET domain-containing protein / suppressor of variegation related 1 (SUVR1)								AT4G39400	BRI1
259396_AT	AT1G06390	BIL2	shaggy-related protein kinase iota / ASK-iota (ASK9) (GSK1)								AT1G71830	SERK1
262615_AT	AT1G13950	ELF5a	eukaryotic translation initiation factor 5A-1 / eIF-5A 1								AT1G34210	SERK2
259501_AT	AT1G15750	TPL	WD-40 repeat family protein								AT4G33430	BAK1/SERK3
261039_AT	AT1G17455	ELF4-like	expressed protein								AT2G13790	SERK4
259955_S_AT	AT1G19350	BES1	BRASSINAZOLE-RESISTANT 2, BRI1-EMS-SUPPRESSOR 1								AT1G75080	BZR1
262563_AT	AT1G34210	SERK2	somatic embryogenesis receptor-like kinase 2 (SERK2)								AT4G18710	BIN2
260291_AT	AT1G63700	YDA (YODA)	protein kinase, putative								AT4G35230	BSK1
259751_AT	AT1G71030	MYBL2	myb family transcription factor								AT5G42750	BKI1
261521_AT	AT1G71830	SERK1	leucine-rich repeat family protein / protein kinase family protein								AT2G36270	ABI5
262375_AT	AT1G73100	SUVH3	SET domain-containing protein (SUVH3)								AT1G80840	WRKY40
259955_S_AT	AT1G75080	BZR1	brassinosteroid signalling positive regulator (BZR1)								AT2G43010	PIF4
264480_AT	AT1G77300	SDG8	SET domain-containing protein
264248_AT	AT1G78700	BEH4	brassinosteroid signalling positive regulator-related								AT1G19350	BES1
261892_AT	AT1G80840	WRKY40	WRKY family transcription factor
264107_S_AT	AT2G13790	SERK4	leucine-rich repeat family protein / protein kinase family protein
265342_AT	AT2G18300	HBI1	basic helix-loop-helix (bHLH) family protein
266939_AT	AT2G18960	AHA1	ATPase 1, plasma membrane-type, putative / proton pump 1, putative / proton-exporting ATPase, putative
267208_AT	AT2G30980	BIL1	shaggy-related protein kinase delta / ASK-delta / ASK-dzeta (ASK4)
263907_AT	AT2G36270	ABI5	bZIP transcription factor family protein / ABA-responsive element-binding protein, putative
263490_AT	AT2G42620	MAX2	F-box family protein (ORE9)
265248_AT	AT2G43010	PIF4	phytochrome-interacting factor 4 (PIF4) / basic helix-loop-helix protein 9 (bHLH9) / short under red-light 2 (SRL2)
265245_AT	AT2G43060	IBH1	expressed protein
257140_AT	AT3G28910	MYB30	myb family transcription factor (MYB30)
256598_AT	AT3G30180	CYP85A2/BR6OX2	cytochrome P450, putative
251849_AT	AT3G54610	HAT1	histone acetyltransferase (GCN5)
251358_AT	AT3G61160	ASK2	shaggy-related protein kinase beta / ASK-beta (ASK2)
251321_AT	AT3G61460	BRH1	zinc finger (C3HC4-type RING finger) family protein (BRH1)
255631_AT	AT4G00710	BSK3	protein kinase family protein
255635_AT	AT4G00720	ASK8	shaggy-related protein kinase theta / ASK-theta (ASK8)
254616_AT	AT4G18710	BIN2	shaggy-related protein kinase eta / ASK-eta (ASK7)
254610_AT	AT4G18890	BEH3	brassinosteroid signalling positive regulator-related
254421_AT	AT4G21550	VAL3	transcriptional factor B3 family protein
253994_AT	AT4G26080	ABI1	protein phosphatase 2C ABI1 / PP2C ABI1 / abscisic acid-insensitive 1 (ABI1)
253843_AT	AT4G27910	SET16/SDG16	PHD finger protein-related / SET domain-containing protein (TX4)
253609_AT	AT4G30190	AHA2	ATPase 2, plasma membrane-type, putative / proton pump 2, putative / proton-exporting ATPase, putative
253617_AT	AT4G30410	IBL	IBL
253338_AT	AT4G33430	BAK1/SERK3	brassinosteroid insensitive 1-associated receptor kinase 1 (BAK1) / somatic embryogenesis receptor-like kinase 3 (SERK3)
253184_AT	AT4G35230	BSK1	protein kinase family protein
246284_AT	AT4G36780	BEH2	brassinosteroid signalling positive regulator-related
252890_AT	AT4G39400	BRI1	brassinosteroid insensitive 1 (BRI1)
249383_AT	AT5G39860	PRE1	bHLH protein
249190_AT	AT5G42750	BKI1	expressed protein
248853_AT	AT5G46570	BSK2	protein kinase family protein
248265_AT	AT5G53430	SET29/SDG29	PHD finger family protein / SET domain-containing protein (TX5)
247957_AT	AT5G57050	ABI2	protein phosphatase 2C ABI2 / PP2C ABI2 / abscisic acid-insensitive 2 (ABI2)
247525_AT	AT5G61380	TOC1	ABI3-interacting protein 1 (AIP1)
247508_AT	AT5G62000	ARF2	transcriptional factor B3 family protein / auxin-responsive factor, putative (ARF1)
