# Supplementary material for: Phylogenetic Analyses and GAGA-Motif Binding Studies of BBR/BPC Proteins Lend to Clues in GAGA-Motif Recognition and a Regulatory Role in Brassinosteroid Signaling
Source: Front Plant Sci. 2019 Apr 16;10:466. doi: 10.3389/fpls.2019.00466 (PMC6477699; doi:10.3389/fpls.2019.00466)
Supplement: TABLE S6 — 920 genes differentially expressed in bpc1,2,3,4,6 mutant roots. [file Table_6.XLSX]

## Sheet: Sheet1
Table S6. The 920 genes differentially expressed in bpc1,2,3,4,6 mutant roots compared to wild-type roots (FDR < 0.05; FC>1.5 or FC<0.66).
Gene ID	Annotation	log2FC
AT4G35100	PIP2;7, PIP3, PIP3A, SIMIP, plasma membrane intrinsic protein 3	-3.17805
AT1G14685	ATBPC2, BBR/BPC2, BPC2, basic pentacysteine 2	-3.43776
AT2G19900	ATNADP-ME1, NADP-ME1, NADP-malic enzyme 1	2.72463
AT2G15510	transposable element gene	-6.32267
AT3G05380	ALY2, ATALY2, DIRP ;Myb-like DNA-binding domain	-1.84869
AT4G02280	ATSUS3, SUS3, sucrose synthase 3	-1.90147
AT2G01930	ATBPC1, BBR, BPC1, basic pentacysteine1	-2.7264
AT1G52690	Late embryogenesis abundant protein (LEA) family protein	3.31898
AT3G32030	Terpenoid cyclases/Protein prenyltransferases superfamily protein	-2.41395
AT5G08250	Cytochrome P450 superfamily protein	2.35829
AT2G22080	unknown protein	-1.43783
AT5G45490	P-loop containing nucleoside triphosphate hydrolases superfamily protein	-1.1478
AT4G12500	Bifunctional inhibitor/lipid-transfer protein/seed storage 2S albumin superfamily protein	-3.80416
AT3G29410	Terpenoid cyclases/Protein prenyltransferases superfamily protein	-1.18354
AT4G12550	AIR1, Auxin-Induced in Root cultures 1	-1.18334
AT1G33700	Beta-glucosidase, GBA2 type family protein	-1.23142
AT1G05950	unknown protein	-3.68352
AT1G55390	Cysteine/Histidine-rich C1 domain family protein	-2.65616
AT4G14630	GLP9, germin-like protein 9	-1.21476
AT4G30140	CDEF1, GDSL-like Lipase/Acylhydrolase superfamily protein	-1.76004
AT2G27402	BEST Arabidopsis thaliana protein match is: plastid transcriptionally active 18 (TAIR:AT2G32180.1)	2.15533
AT5G42520	ATBPC6, BBR/BPC6, BPC6, basic pentacysteine 6	-4.62042
AT5G28626	SADHU1-3, transposable element gene	-2.469
AT5G43500	ARP9, ATARP9, actin-related protein 9	-1.27044
AT5G15970	COR6.6, KIN2, stress-responsive protein (KIN2) / stress-induced protein (KIN2) / cold-responsive protein (COR6.6) / cold-regulated protein (COR6.6)	1.07858
AT3G58865	SADHU10-1, transposable element gene	-2.69637
AT1G65060	4CL3, 4-coumarate:CoA ligase 3	1.00331
AT5G55480	SVL1, SHV3-like 1	-0.996072
AT4G38760	Protein of unknown function (DUF3414)	-1.16202
AT2G22590	UDP-Glycosyltransferase superfamily protein	2.32712
AT4G15390	HXXXD-type acyl-transferase family protein	-0.919089
AT2G15520	transposable element gene	-5.11659
AT1G08430	ALMT1, ATALMT1, aluminum-activated malate transporter 1	-0.984728
AT4G22810	Predicted AT-hook DNA-binding family protein	-1.09624
AT5G10230	ANN7, ANNAT7, annexin 7	1.01338
AT2G04460	transposable element gene	-2.57281
AT1G53480	ATMRD1, MRD1, mto 1 responding down 1	7.90741
AT2G41190	Transmembrane amino acid transporter family protein	1.147
AT5G21020	unknown protein	-0.965166
AT2G26150	ATHSFA2, HSFA2, heat shock transcription factor A2	1.96973
AT3G16370	GDSL-like Lipase/Acylhydrolase superfamily protein	-1.24929
AT3G53980	Bifunctional inhibitor/lipid-transfer protein/seed storage 2S albumin superfamily protein	0.900798
AT1G15380	Lactoylglutathione lyase / glyoxalase I family protein	-0.911467
AT5G37990	S-adenosyl-L-methionine-dependent methyltransferases superfamily protein	0.867194
AT4G15393	CYP702A5, cytochrome P450, family 702, subfamily A, polypeptide 5	-1.79585
AT4G17070	peptidyl-prolyl cis-trans isomerases	-1.07534
AT2G27050	AtEIL1, EIL1, ETHYLENE-INSENSITIVE3-like 1	-1.13206
AT1G55820	Kinase-related protein of unknown function (DUF1296)	-1.12063
AT4G12545	Bifunctional inhibitor/lipid-transfer protein/seed storage 2S albumin superfamily protein	-0.897436
AT2G07180	Protein kinase superfamily protein	-1.05377
AT3G22840	ELIP, ELIP1, Chlorophyll A-B binding family protein	0.88187
AT5G63950	CHR24, chromatin remodeling 24	0.752092
AT5G15960	KIN1, stress-responsive protein (KIN1) / stress-induced protein (KIN1)	2.01522
AT5G65140	Haloacid dehalogenase-like hydrolase (HAD) superfamily protein	-1.43053
AT2G47440	Tetratricopeptide repeat (TPR)-like superfamily protein	-0.895232
AT2G10410	SADHU1-1, transposable element gene	-0.777995
AT4G01540	ANAC068, NTM1, NAC with transmembrane motif1	-0.945844
AT2G28380	DRB2, dsRNA-binding protein 2	-0.810499
AT2G37870	Bifunctional inhibitor/lipid-transfer protein/seed storage 2S albumin superfamily protein	2.16185
AT2G45660	AGL20, ATSOC1, SOC1, AGAMOUS-like 20	-1.63608
AT3G27940	LBD26, LOB domain-containing protein 26	2.49463
AT3G01300	Protein kinase superfamily protein	-1.04002
AT1G16850	unknown protein	0.959034
AT3G29430	Terpenoid synthases superfamily protein	-1.38264
AT5G64060	anac103, NAC103, NAC domain containing protein 103	-3.99248
AT5G06610	Protein of unknown function (DUF620)	-1.05926
AT3G23690	basic helix-loop-helix (bHLH) DNA-binding superfamily protein	-0.665909
AT5G07990	CYP75B1, D501, TT7, Cytochrome P450 superfamily protein	0.846264
AT2G23760	BLH4, SAW2, BEL1-like homeodomain 4	1.37797
AT1G55860	UPL1, ubiquitin-protein ligase 1	-0.723452
AT3G46270	receptor protein kinase-related	-1.05067
AT5G48850	ATSDI1, Tetratricopeptide repeat (TPR)-like superfamily protein	1.04419
AT2G41640	Glycosyltransferase family 61 protein	-0.92045
AT5G59780	ATMYB59, ATMYB59-1, ATMYB59-2, ATMYB59-3, MYB59, myb domain protein 59	0.656798
AT1G01190	CYP78A8, cytochrome P450, family 78, subfamily A, polypeptide 8	1.63442
AT1G72930	TIR, toll/interleukin-1 receptor-like	-5.59793
AT1G51820	Leucine-rich repeat protein kinase family protein	1.1116
AT1G53940	GLIP2, GDSL-motif lipase 2	-1.6487
AT1G73120	unknown protein; FUNCTIONS IN: molecular_function unknown; INVOLVED IN: response to oxidative stress; EXPRESSED IN: root, cultured cell; Has 36 Blast hits to 36 proteins in 8 species: Archae - 0; Bacteria - 0; Metazoa - 0; Fungi - 0; Plants - 36; Viruses - 0; Other Eukaryotes - 0 (source: NCBI BLink).	-2.00323
AT4G35780	ACT-like protein tyrosine kinase family protein	-0.978859
AT5G54380	THE1, protein kinase family protein	-0.655729
AT5G43780	APS4, Pseudouridine synthase/archaeosine transglycosylase-like family protein	-0.773809
AT1G06700	Protein kinase superfamily protein	-0.644959
AT2G32660	AtRLP22, RLP22, receptor like protein 22	0.985867
AT4G23680	Polyketide cyclase/dehydrase and lipid transport superfamily protein	0.687863
AT5G20260	Exostosin family protein	-2.12888
AT5G07080	HXXXD-type acyl-transferase family protein	-0.872249
AT3G08770	LTP6, lipid transfer protein 6	-1.5694
AT5G37020	ARF8, ATARF8, auxin response factor 8	-0.742805
AT4G08093	pseudogene of unknown protein	7.08256
AT3G25190	Vacuolar iron transporter (VIT) family protein	-0.956466
AT1G26250	Proline-rich extensin-like family protein	-1.33952
AT1G50620	RING/FYVE/PHD zinc finger superfamily protein	0.708333
AT4G14690	ELIP2, Chlorophyll A-B binding family protein	1.34052
AT3G27650	LBD25, LOB domain-containing protein 25	0.788864
AT4G08950	EXO, Phosphate-responsive 1 family protein	-0.707373
AT1G75310	AUL1, auxin-like 1 protein	-0.585135
AT5G03860	MLS, malate synthase	0.973896
AT1G05320	FUNCTIONS IN: molecular_function unknown	-0.78472
AT5G24780	ATVSP1, VSP1, vegetative storage protein 1	0.726222
AT1G33360	ATP-dependent Clp protease	-0.620833
AT1G03920	Protein kinase family protein	-0.899644
AT1G19650	Sec14p-like phosphatidylinositol transfer family protein	1.281
AT1G78460	SOUL heme-binding family protein	-1.62629
AT5G26270	unknown protein; Has 1807 Blast hits to 1807 proteins in 277 species: Archae - 0; Bacteria - 0; Metazoa - 736; Fungi - 347; Plants - 385; Viruses - 0; Other Eukaryotes - 339 (source: NCBI BLink).	-1.12928
AT1G29930	AB140, CAB1, CAB140, LHCB1.3, chlorophyll A/B binding protein 1	-0.723958
AT5G23120	HCF136, photosystem II stability/assembly factor, chloroplast (HCF136)	-1.44553
AT3G22880	ARLIM15, ATDMC1, DMC1, DNA repair (Rad51) family protein	0.908741
AT5G20250	DIN10, Raffinose synthase family protein	-0.778174
AT2G30980	ASKdZeta, ATSK2-2, ATSK23, BIL1, SKdZeta, SHAGGY-related protein kinase dZeta	-0.598296
AT2G39310	JAL22, jacalin-related lectin 22	0.979493
AT2G43800	Actin-binding FH2 (formin homology 2) family protein	-0.754622
AT3G09710	IQD1, IQ-domain 1	-0.93604
AT2G32860	BGLU33, beta glucosidase 33	1.98287
AT3G47290	ATPLC8, PLC8, phosphatidylinositol-speciwc phospholipase C8	1.57509
AT4G30650	Low temperature and salt responsive protein family	0.708781
AT5G19940	Plastid-lipid associated protein PAP / fibrillin family protein	-1.03033
AT4G35160	O-methyltransferase family protein	0.627523
AT1G72920	Toll-Interleukin-Resistance (TIR) domain family protein	-3.83018
AT5G03435	Ca2+dependent plant phosphoribosyltransferase family protein	3.84767
AT5G60210	RIP5, ROP interactive partner 5	-0.897667
AT1G80440	Galactose oxidase/kelch repeat superfamily protein	-0.675019
AT5G58140	NPL1, PHOT2, phototropin 2	0.999384
AT2G34490	CYP710A2, cytochrome P450, family 710, subfamily A, polypeptide 2	0.710184
AT3G01970	ATWRKY45, WRKY45, WRKY DNA-binding protein 45	0.976804
AT1G05810	ARA, ARA-1, ATRAB11D, ATRABA5E, RABA5E, RAB GTPase homolog A5E	-1.11201
AT1G05490	chr31, chromatin remodeling 31	-2.13827
AT5G43330	Lactate/malate dehydrogenase family protein	-0.701194
AT1G30650	AR411, ATWRKY14, WRKY14, WRKY DNA-binding protein 14	-0.790656
AT2G45180	Bifunctional inhibitor/lipid-transfer protein/seed storage 2S albumin superfamily protein	0.97905
AT3G58850	HLH2, PAR2, phy rapidly regulated 2	-2.0615
AT1G34340	alpha/beta-Hydrolases superfamily protein	0.795647
AT2G28470	BGAL8, beta-galactosidase 8	0.644773
AT2G22990	SCPL8, SNG1, sinapoylglucose 1	1.9527
AT2G47700	RFI2, RING/U-box superfamily protein	-0.688508
AT5G61260	Plant calmodulin-binding protein-related	-1.10477
AT4G39660	AGT2, alanine:glyoxylate aminotransferase 2	-0.60831
AT2G22240	ATIPS2, ATMIPS2, MIPS2, myo-inositol-1-phosphate synthase 2	0.757171
AT2G40900	nodulin MtN21 /EamA-like transporter family protein	0.690729
AT3G53230	ATPase, AAA-type, CDC48 protein	-0.754161
AT5G02430	Transducin/WD40 repeat-like superfamily protein	0.777059
AT2G21540	ATSFH3, SFH3, SEC14-like 3	-1.0319
AT3G09390	ATMT-1, ATMT-K, MT2A, metallothionein 2A	0.776341
AT1G15010	unknown protein	-0.785448
AT2G45400	BEN1, NAD(P)-binding Rossmann-fold superfamily protein	-0.612779
AT5G19190	unknown protein	-1.64815
AT1G06000	UDP-Glycosyltransferase superfamily protein	0.6438
AT1G30760	FAD-binding Berberine family protein	-0.621075
AT5G07190	ATS3, seed gene 3	0.88671
AT5G46640	AT hook motif DNA-binding family protein	-1.22029
AT4G23670	Polyketide cyclase/dehydrase and lipid transport superfamily protein	0.67888
AT2G38760	ANN3, ANNAT3, annexin 3	-1.0867
AT1G60270	BGLU6, beta glucosidase 6	0.800033
AT4G19690	ATIRT1, IRT1, iron-regulated transporter 1	-1.41466
AT1G03457	RNA-binding (RRM/RBD/RNP motifs) family protein	-0.67344
AT1G34210	ATSERK2, SERK2, somatic embryogenesis receptor-like kinase 2	-1.06581
AT3G06760	Drought-responsive family protein	-0.763726
AT1G10370	ATGSTU17, ERD9, GST30, GST30B, Glutathione S-transferase family protein	0.75475
AT4G39860	unknown protein	-0.610918
AT5G17420	ATCESA7, CESA7, IRX3, MUR10, Cellulose synthase family protein	-0.709936
AT2G19970	CAP (Cysteine-rich secretory proteins, Antigen 5, and Pathogenesis-related 1 protein) superfamily protein	-0.878747
AT5G03545	AT4, ATIPS2, Expressed in response to phosphate starvation, this response is enhanced by the presence of IAA.	-1.00656
AT1G17420	LOX3, lipoxygenase 3	-1.22563
AT2G33620	AT hook motif DNA-binding family protein	0.723292
AT1G70880	Polyketide cyclase/dehydrase and lipid transport superfamily protein	1.09471
AT3G02510	Regulator of chromosome condensation (RCC1) family protein	-1.13064
AT5G24930	ATCOL4, COL4, CONSTANS-like 4	-0.620671
AT1G28660	GDSL-like Lipase/Acylhydrolase superfamily protein	-1.37832
AT2G04040	ATDTX1, TX1, MATE efflux family protein	1.46162
AT1G15310	ATHSRP54A, SRP54-1, signal recognition particle 54 kDa subunit	0.723099
AT2G17820	AHK1, ATHK1, HK1, histidine kinase 1	-0.616596
AT1G55265	Protein of unknown function, DUF538	-1.10617
AT4G01525	SADHU5-1, transposable element gene	-1.23619
AT3G62690	ATL5, AtL5	-1.002
AT2G16890	UDP-Glycosyltransferase superfamily protein	0.603349
AT5G06270	unknown protein	-0.913508
AT4G22690	CYP706A1, cytochrome P450, family 706, subfamily A, polypeptide 1	-0.617648
AT1G55430	Cysteine/Histidine-rich C1 domain family protein	-0.923351
AT3G62740	BGLU7, beta glucosidase 7	0.905501
AT5G61660	glycine-rich protein	1.36285
AT4G10510	Subtilase family protein	-2.20657
AT3G01490	Protein kinase superfamily protein	-2.51993
AT3G25760	AOC1, ERD12, allene oxide cyclase 1	-1.83223
AT4G36850	PQ-loop repeat family protein / transmembrane family protein	-2.62169
AT1G67000	Protein kinase superfamily protein	-2.08401
AT5G44820	Nucleotide-diphospho-sugar transferase family protein	1.00439
AT5G51890	Peroxidase superfamily protein	0.686638
AT5G65390	AGP7, arabinogalactan protein 7	-0.585716
AT1G05700	Leucine-rich repeat transmembrane protein kinase protein	-0.890905
AT5G39190	ATGER2, GER2, GLP2A, germin-like protein 2	-2.75985
AT5G43520	Cysteine/Histidine-rich C1 domain family protein	-0.659991
AT1G06850	AtbZIP52, bZIP52, basic leucine-zipper 52	-0.664991
AT5G04140	FD-GOGAT, GLS1, GLU1, GLUS, glutamate synthase 1	-1.99436
AT2G42840	PDF1, protodermal factor 1	-0.714542
AT4G04890	PDF2, protodermal factor 2	-0.96442
AT4G17550	Major facilitator superfamily protein	-0.85443
AT1G77580	Plant protein of unknown function (DUF869)	-0.717314
AT4G08410	Proline-rich extensin-like family protein	-5.87192
AT3G15650	alpha/beta-Hydrolases superfamily protein	-0.808825
AT3G29120	transposable element gene	-4.84565
AT5G65450	UBP17, ubiquitin-specific protease 17	-1.11359
AT5G20230	ATBCB, BCB, BCB, SAG14, blue-copper-binding protein	-0.625966
AT5G58780	Undecaprenyl pyrophosphate synthetase family protein	0.818597
AT2G31085	CLE6, CLAVATA3/ESR-RELATED 6	-1.05378
AT3G29670	HXXXD-type acyl-transferase family protein	1.07603
AT1G74080	ATMYB122, MYB122, myb domain protein 122	-0.823147
AT4G15290	ATCSLB05, ATCSLB5, CSLB05, Cellulose synthase family protein	-0.792387
AT1G76380	DNA-binding bromodomain-containing protein	-0.754878
AT1G52100	Mannose-binding lectin superfamily protein	1.86778
AT4G24960	ATHVA22D, HVA22D, HVA22 homologue D	0.608761
AT1G77990	AST56, SULTR2;2, STAS domain / Sulfate transporter family	0.784004
AT3G05650	AtRLP32, RLP32, receptor like protein 32	1.3252
AT3G03670	Peroxidase superfamily protein	-3.42477
AT2G32530	ATCSLB03, ATCSLB3, CSLB03, cellulose synthase-like B3	1.70913
AT2G47230	ATDUF6, DUF6, DOMAIN OF UNKNOWN FUNCTION 724 6	0.992162
AT5G05060	Cystatin/monellin superfamily protein	-1.34596
AT5G52300	LTI65, RD29B, CAP160 protein	2.85681
AT2G27090	Protein of unknown function (DUF630 and DUF632)	-0.604561
AT3G06250	FRS7, FAR1-related sequence 7	-0.704968
AT5G45380	ATDUR3, DUR3, solute:sodium symporters;urea transmembrane transporters	-0.813332
AT1G26540	Agenet domain-containing protein	1.33284
AT1G70800	Calcium-dependent lipid-binding (CaLB domain) family protein	0.746159
AT2G34610	unknown protein	1.14798
AT2G24600	Ankyrin repeat family protein	-0.633811
AT5G64120	Peroxidase superfamily protein	-0.85155
AT3G17680	Kinase interacting (KIP1-like) family protein	-1.26985
AT1G64370	unknown protein	0.739864
AT1G32860	Glycosyl hydrolase superfamily protein	0.659393
AT1G09350	AtGolS3, GolS3, galactinol synthase 3	-1.21723
AT2G06255	ELF4-L3, ELF4-like 3	-2.3424
AT4G12490	Bifunctional inhibitor/lipid-transfer protein/seed storage 2S albumin superfamily protein	-1.84923
AT5G38700	unknown protein	-1.00036
AT5G52720	Copper transport protein family	-2.47171
AT3G60910	S-adenosyl-L-methionine-dependent methyltransferases superfamily protein	0.652054
AT3G17520	Late embryogenesis abundant protein (LEA) family protein	4.15371
AT2G24710	ATGLR2.3, GLR2.3, glutamate receptor 2.3	1.63097
AT4G37310	CYP81H1, cytochrome P450, family 81, subfamily H, polypeptide 1	0.785125
AT5G28145	transposable element gene	-1.7807
AT3G47220	ATPLC9, PLC9, phosphatidylinositol-speciwc phospholipase C9	-0.656726
AT2G34810	FAD-binding Berberine family protein	0.638355
AT4G02390	APP, ATPARP1, PARP1, PP, poly(ADP-ribose) polymerase	0.744696
AT2G26910	ATPDR4, PDR4, pleiotropic drug resistance 4	-0.811944
AT5G24410	PGL4, 6-phosphogluconolactonase 4	-0.799732
AT3G23240	ATERF1, ERF1, ethylene response factor 1	1.94212
AT2G31680	AtRABA5d, RABA5d, RAB GTPase homolog A5D	-0.626275
AT2G34420	LHB1B2, LHCB1.5, photosystem II light harvesting complex gene B1B2	-0.756259
AT4G25400	basic helix-loop-helix (bHLH) DNA-binding superfamily protein	-0.924721
AT4G24805	S-adenosyl-L-methionine-dependent methyltransferases superfamily protein	-0.633633
AT1G09380	nodulin MtN21 /EamA-like transporter family protein	-2.33199
AT2G36690	2-oxoglutarate (2OG) and Fe(II)-dependent oxygenase superfamily protein	0.934583
AT2G22920	SCPL12, serine carboxypeptidase-like 12	0.620201
AT1G26680	transcriptional factor B3 family protein	1.04568
AT3G57780	BEST Arabidopsis thaliana protein match is: nucleolar protein gar2-related (TAIR:AT2G42320.2)	0.738966
AT3G57920	SPL15, squamosa promoter binding protein-like 15	-1.61447
AT5G17230	PSY, PHYTOENE SYNTHASE	0.777056
AT5G44572	unknown protein	-1.52784
AT5G24110	ATWRKY30, WRKY30, WRKY DNA-binding protein 30	-1.09142
AT1G10340	Ankyrin repeat family protein	-0.815531
AT5G66270	Zinc finger C-x8-C-x5-C-x3-H type family protein	-1.64017
AT3G46900	COPT2, copper transporter 2	-1.10556
AT1G79360	2-Oct, ATOCT2, OCT2, organic cation/carnitine transporter 2	1.03237
AT4G33550	Bifunctional inhibitor/lipid-transfer protein/seed storage 2S albumin superfamily protein	0.846388
AT1G55420	EDA11, Cysteine/Histidine-rich C1 domain family protein	-0.834011
AT2G44290	Bifunctional inhibitor/lipid-transfer protein/seed storage 2S albumin superfamily protein	1.00928
AT5G54230	AtMYB49, MYB49, myb domain protein 49	0.851195
AT1G80160	Lactoylglutathione lyase / glyoxalase I family protein	1.20669
AT5G24770	ATVSP2, VSP2, vegetative storage protein 2	0.853657
AT4G06746	DEAR5, RAP2.9, related to AP2 9	-0.766302
AT5G23840	MD-2-related lipid recognition domain-containing protein	-1.32713
AT3G02040	SRG3, senescence-related gene 3	-0.594499
AT2G22540	AGL22, SVP, K-box region and MADS-box transcription factor family protein	0.846744
AT3G02050	ATKT4, ATKUP3, KUP3, K+ uptake transporter 3	0.607913
AT2G23910	NAD(P)-binding Rossmann-fold superfamily protein	0.679999
AT3G05190	D-aminoacid aminotransferase-like PLP-dependent enzymes superfamily protein	0.936603
AT4G13890	EDA36, EDA37, SHM5, Pyridoxal phosphate (PLP)-dependent transferases superfamily protein	-1.11069
AT1G56500	haloacid dehalogenase-like hydrolase family protein	0.757596
AT5G18490	Plant protein of unknown function (DUF946)	-0.591498
AT5G61590	Integrase-type DNA-binding superfamily protein	0.597108
AT3G45680	Major facilitator superfamily protein	0.872301
AT5G46730	glycine-rich protein	0.85389
AT4G03280	PETC, PGR1, photosynthetic electron transfer C	-0.900563
AT5G42380	CML37, CML39, calmodulin like 37	-1.02311
AT1G27500	Tetratricopeptide repeat (TPR)-like superfamily protein	-0.827469
AT1G52400	ATBG1, BGL1, BGLU18, beta glucosidase 18	1.26399
AT1G18650	PDCB3, plasmodesmata callose-binding protein 3	-1.12891
AT1G01725	unknown protein	-2.90932
AT2G20880	Integrase-type DNA-binding superfamily protein	-1.10294
AT5G14340	AtMYB40, MYB40, myb domain protein 40	0.96131
AT4G22756	ATSMO1, ATSMO1-2, SMO1, SMO1-2, sterol C4-methyl oxidase 1-2	-0.78948
AT2G40390	unknown protein	1.20331
AT5G65070	AGL69, FCL4, MAF4, K-box region and MADS-box transcription factor family protein	-1.69258
AT4G18550	alpha/beta-Hydrolases superfamily protein	0.777921
AT2G24400	SAUR-like auxin-responsive protein family	-0.786407
AT1G60470	AtGolS4, GolS4, galactinol synthase 4	1.07845
AT3G01980	NAD(P)-binding Rossmann-fold superfamily protein	0.594909
AT2G36110	Polynucleotidyl transferase, ribonuclease H-like superfamily protein	-2.29236
AT3G56880	VQ motif-containing protein	-0.675457
AT1G51090	Heavy metal transport/detoxification superfamily protein	1.07092
AT4G27940	ATMTM1, MTM1, manganese tracking factor for mitochondrial SOD2	0.608206
AT1G52410	TSA1, TSK-associating protein 1	0.822491
AT1G49750	Leucine-rich repeat (LRR) family protein	1.219
AT1G80120	Protein of unknown function (DUF567)	0.664404
AT5G17350	unknown protein	-0.795956
AT4G30180	sequence-specific DNA binding transcription factors;transcription regulators	-1.38398
AT4G12870	Gamma interferon responsive lysosomal thiol (GILT) reductase family protein	-1.37698
AT1G08980	AMI1, ATAMI1, ATTOC64-I, TOC64-I, amidase 1	0.664188
AT1G74710	ATICS1, EDS16, ICS1, SID2, ADC synthase superfamily protein	0.667341
AT2G23360	Plant protein of unknown function (DUF869)	-0.71508
AT1G44050	Cysteine/Histidine-rich C1 domain family protein	-0.865614
AT4G29190	Zinc finger C-x8-C-x5-C-x3-H type family protein	0.95824
AT5G66400	ATDI8, RAB18, Dehydrin family protein	3.68948
AT5G42900	COR27, cold regulated gene 27	-1.38601
AT5G52710	Copper transport protein family	-1.47171
AT3G15670	Late embryogenesis abundant protein (LEA) family protein	2.67969
AT3G48510	unknown protein	3.15661
AT3G02830	ZFN1, zinc finger protein 1	-0.672942
AT2G42540	COR15, COR15A, cold-regulated 15a	3.43283
AT3G48410	alpha/beta-Hydrolases superfamily protein	-0.611503
AT1G01110	IQD18, IQ-domain 18	-0.801474
AT4G07820	CAP (Cysteine-rich secretory proteins, Antigen 5, and Pathogenesis-related 1 protein) superfamily protein	-1.2312
AT5G10030	OBF4, TGA4, TGACG motif-binding factor 4	0.589013
AT2G41710	Integrase-type DNA-binding superfamily protein	-0.63324
AT3G28580	P-loop containing nucleoside triphosphate hydrolases superfamily protein	-0.795759
AT3G22740	HMT3, homocysteine S-methyltransferase 3	-1.06112
AT4G30710	Family of unknown function (DUF566)	-0.630109
AT3G11600	unknown protein	-0.770782
AT3G47860	CHL, chloroplastic lipocalin	-1.13012
AT2G33205	Serinc-domain containing serine and sphingolipid biosynthesis protein	0.708764
AT1G69870	NRT1.7, nitrate transporter 1.7	0.700881
AT1G51260	LPAT3, lysophosphatidyl acyltransferase 3	-2.34185
AT4G14548	other RNA	-2.23404
AT3G09922	ATIPS1, IPS1, induced by phosphate starvation1	-1.55265
AT2G18050	HIS1-3, histone H1-3	1.33703
AT5G42280	Cysteine/Histidine-rich C1 domain family protein	0.616196
AT5G02550	unknown protein	-0.720369
AT3G26060	ATPRX Q, Thioredoxin superfamily protein	-0.948562
AT5G48485	DIR1, Bifunctional inhibitor/lipid-transfer protein/seed storage 2S albumin superfamily protein	1.13954
AT3G48115	other RNA	-0.675799
AT2G29630	PY, THIC, thiaminC	-0.678895
AT5G47220	ATERF-2, ATERF2, ERF2, ethylene responsive element binding factor 2	0.811064
AT3G08860	PYD4, PYRIMIDINE 4	0.913478
AT1G07550	Leucine-rich repeat protein kinase family protein	-1.00974
AT5G06530	ABC-2 type transporter family protein	0.95957
AT4G35020	ARAC3, ATROP6, RAC3, RHO1PS, ROP6, RAC-like 3	-0.590873
AT3G42806	transposable element gene	-0.677827
AT1G61750	Receptor-like protein kinase-related family protein	-1.01235
AT2G31955	CNX2, cofactor of nitrate reductase and xanthine dehydrogenase 2	-0.667135
AT4G13420	ATHAK5, HAK5, high affinity K+ transporter 5	-1.24771
AT2G27060	Leucine-rich repeat protein kinase family protein	0.589629
AT5G49770	Leucine-rich repeat protein kinase family protein	-0.808033
AT1G62540	FMO GS-OX2, flavin-monooxygenase glucosinolate S-oxygenase 2	1.00436
AT5G17800	AtMYB56, MYB56, myb domain protein 56	-0.830569
AT5G07660	SMC6A, structural maintenance of chromosomes 6A	0.942351
AT3G04360	Calcium-dependent lipid-binding (CaLB domain) family protein	-1.44824
AT3G25717	DVL6, RTFL16, ROTUNDIFOLIA like 16	-0.791
AT2G07783	pseudogene, similar to Ccl1, blastp match of 86% identity and 6.4e-177 P-value to GP|1694629|dbj|BAA12329.1||D84373 Ccl1 {Brassica napus}	0.643275
AT1G18870	ATICS2, ICS2, isochorismate synthase 2	1.12857
AT2G33240	ATXID, XID, myosin XI D	-0.999037
AT2G33770	ATUBC24, PHO2, UBC24, phosphate 2	0.912536
AT1G25250	AtIDD16, IDD16, indeterminate(ID)-domain 16	-1.34715
AT1G01580	ATFRO2, FRD1, FRO2, ferric reduction oxidase 2	-1.45227
AT2G25680	MOT1, molybdate transporter 1	-0.809253
AT3G32040	Terpenoid synthases superfamily protein	-0.821965
AT4G19370	Protein of unknown function (DUF1218)	-0.913338
AT1G11175	other RNA	1.05355
AT4G26050	PIRL8, plant intracellular ras group-related LRR 8	-2.01116
AT4G11211	unknown protein	-0.70136
AT1G76730	NagB/RpiA/CoA transferase-like superfamily protein	0.760051
AT4G28790	basic helix-loop-helix (bHLH) DNA-binding superfamily protein	1.09025
AT4G11550	Cysteine/Histidine-rich C1 domain family protein	-1.3643
AT4G16940	Disease resistance protein (TIR-NBS-LRR class) family	1.78403
AT5G61270	PIF7, phytochrome-interacting factor7	-2.25059
AT1G17830	Protein of unknown function (DUF789)	-1.25596
AT5G17040	UDP-Glycosyltransferase superfamily protein	0.84591
AT2G47180	AtGolS1, GolS1, galactinol synthase 1	0.936561
AT4G24450	ATGWD2, GWD3, PWD, phosphoglucan, water dikinase	1.0044
AT1G53680	ATGSTU28, GSTU28, glutathione S-transferase TAU 28	-0.617437
AT2G04190	TRAF-like family protein	2.34135
AT2G22770	NAI1, basic helix-loop-helix (bHLH) DNA-binding superfamily protein	0.755176
AT5G23850	Arabidopsis thaliana protein of unknown function (DUF821)	0.592942
AT5G45440	P-loop containing nucleoside triphosphate hydrolases superfamily protein	0.626125
AT5G50800	Nodulin MtN3 family protein	1.05824
AT5G13790	AGL15, AGAMOUS-like 15	1.10452
AT4G22730	Leucine-rich repeat protein kinase family protein	0.621117
AT5G60760	P-loop containing nucleoside triphosphate hydrolases superfamily protein	-0.615398
AT1G65250	Protein kinase superfamily protein	1.61963
AT3G23340	ckl10, casein kinase I-like 10	0.697799
AT3G54040	PAR1 protein	-0.653253
AT4G21750	ATML1, Homeobox-leucine zipper family protein / lipid-binding START domain-containing protein	-1.13077
AT1G59740	Major facilitator superfamily protein	0.752451
AT4G29000	Tesmin/TSO1-like CXC domain-containing protein	-0.662234
AT1G45616	AtRLP6, RLP6, receptor like protein 6	-1.45012
AT4G21326	ATSBT3.12, SBT3.12, subtilase 3.12	0.920713
AT4G31330	Protein of unknown function, DUF599	1.05887
AT5G01700	Protein phosphatase 2C family protein	-0.898514
AT4G01985	unknown protein	2.02723
AT2G19990	PR-1-LIKE, pathogenesis-related protein-1-like	-1.16771
AT4G13280	ATTPS12, TPS12, terpenoid synthase 12	0.604686
AT5G43370	APT1, PHT1;2, PHT2, phosphate transporter 2	-1.78809
AT1G78340	ATGSTU22, GSTU22, glutathione S-transferase TAU 22	-0.604812
AT1G70260	nodulin MtN21 /EamA-like transporter family protein	1.22849
AT3G49580	LSU1, response to low sulfur 1	0.62746
AT2G39690	Protein of unknown function, DUF547	0.89105
AT2G35650	ATCSLA07, ATCSLA7, CSLA07, CSLA07, CSLA7, cellulose synthase like	-0.603802
AT3G02480	Late embryogenesis abundant protein (LEA) family protein	2.65645
AT3G15340	PPI2, proton pump interactor 2	-0.783391
AT5G27037	pseudogene, hypothetical protein	2.32022
AT2G41850	ADPG2, PGAZAT, polygalacturonase abscission zone A. thaliana	-2.06995
AT5G50100	Putative thiol-disulphide oxidoreductase DCC	0.670804
AT1G60930	ATRECQ4B, RECQ4B, RECQL4B, RECQ helicase L4B	0.687668
AT2G43670	Carbohydrate-binding X8 domain superfamily protein	-0.895727
AT1G44030	Cysteine/Histidine-rich C1 domain family protein	-1.68335
AT1G67830	ATFXG1, FXG1, alpha-fucosidase 1	0.9368
AT4G16265	NRPB9B, NRPD9B, NRPE9B, RNA polymerases M/15 Kd subunit	0.611627
AT1G21260	transposable element gene	1.70986
AT5G28913	SADHU4-1, transposable element gene	-0.772549
AT3G01750	Ankyrin repeat family protein	0.644012
AT2G30130	ASL5, LBD12, PCK1, Lateral organ boundaries (LOB) domain family protein	-0.646694
AT3G48390	MA3 domain-containing protein	0.904945
AT1G21140	Vacuolar iron transporter (VIT) family protein	-0.674525
AT5G56910	Proteinase inhibitor I25, cystatin, conserved region	0.809811
AT5G02940	Protein of unknown function (DUF1012)	1.02004
AT1G52240	ATROPGEF11, PIRF1, ROPGEF11, RHO guanyl-nucleotide exchange factor 11	-0.620999
AT3G53200	AtMYB27, MYB27, myb domain protein 27	1.97925
AT4G36270	ATP binding	0.893781
AT2G35960	NHL12, NDR1/HIN1-like 12	1.04168
AT4G27410	ANAC072, RD26, NAC (No Apical Meristem) domain transcriptional regulator superfamily protein	0.835929
AT2G22200	Integrase-type DNA-binding superfamily protein	1.5902
AT2G44280	Major facilitator superfamily protein	0.800366
AT4G10550	Subtilase family protein	-0.614885
AT2G20260	PSAE-2, photosystem I subunit E-2	-0.960074
AT4G25940	ENTH/ANTH/VHS superfamily protein	-0.671768
AT5G51440	HSP20-like chaperones superfamily protein	-0.608222
AT5G06760	LEA4-5, Late Embryogenesis Abundant 4-5	0.706939
AT5G64110	Peroxidase superfamily protein	-1.00258
AT5G06510	NF-YA10, nuclear factor Y, subunit A10	0.835592
AT1G14520	MIOX1, myo-inositol oxygenase 1	0.821026
AT1G76130	AMY2, ATAMY2, alpha-amylase-like 2	0.727608
AT4G25560	AtMYB18, MYB18, myb domain protein 18	-0.640047
AT4G34400	AP2/B3-like transcriptional factor family protein	-1.14091
AT5G25230	Ribosomal protein S5/Elongation factor G/III/V family protein	2.04513
AT3G41979	rRNA	-1.13758
AT2G32510	MAPKKK17, mitogen-activated protein kinase kinase kinase 17	0.766242
AT1G53490	RING/U-box superfamily protein	0.735583
AT4G24972	TPD1, tapetum determinant 1	-1.92165
AT1G23205	Plant invertase/pectin methylesterase inhibitor superfamily protein	-0.734876
AT5G04080	unknown protein	0.614035
ATMG01080	ATP9, mitochondrial F0-ATPase subunit 9	1.03961
AT3G02110	scpl25, serine carboxypeptidase-like 25	-0.668705
AT5G35790	G6PD1, glucose-6-phosphate dehydrogenase 1	-1.04691
AT3G60090	VQ motif-containing protein	-1.39192
AT1G21460	Nodulin MtN3 family protein	1.19517
AT4G20362	other RNA	-1.16575
AT1G09910	Rhamnogalacturonate lyase family protein	-0.606816
AT1G65490	unknown protein	1.41921
AT1G63030	ddf2, Integrase-type DNA-binding superfamily protein	0.847424
AT1G14345	NAD(P)-linked oxidoreductase superfamily protein	1.48907
AT3G29780	RALFL27, ralf-like 27	-0.596628
AT4G21840	ATMSRB8, MSRB8, methionine sulfoxide reductase B8	-0.737451
AT2G19260	RING/FYVE/PHD zinc finger superfamily protein	-0.591391
AT5G51110	Transcriptional coactivator/pterin dehydratase	-0.892017
AT5G49290	ATRLP56, RLP56, receptor like protein 56	0.927459
AT4G33120	S-adenosyl-L-methionine-dependent methyltransferases superfamily protein	-1.05994
AT4G12620	ATORC1B, ORC1B, UNE13, origin of replication complex 1B	-0.5911
AT1G67520	lectin protein kinase family protein	0.731287
AT5G01520	RING/U-box superfamily protein	0.645971
AT5G40800	unknown protein	2.04923
AT3G05640	Protein phosphatase 2C family protein	0.876445
AT5G57560	TCH4, XTH22, Xyloglucan endotransglucosylase/hydrolase family protein	-0.767032
AT4G08040	ACS11, 1-aminocyclopropane-1-carboxylate synthase 11	-0.685623
AT4G23260	CRK18, cysteine-rich RLK (RECEPTOR-like protein kinase) 18	-1.33382
AT4G20820	FAD-binding Berberine family protein	0.60587
AT4G18250	receptor serine/threonine kinase, putative	-0.687526
AT3G14225	GLIP4, GDSL-motif lipase 4	-1.05782
AT2G05510	Glycine-rich protein family	1.60987
AT1G64590	NAD(P)-binding Rossmann-fold superfamily protein	0.630133
AT3G06260	GATL4, galacturonosyltransferase-like 4	2.20496
AT5G47800	Phototropic-responsive NPH3 family protein	-0.884116
AT3G28345	ABC transporter family protein	-0.638414
AT5G20240	PI, K-box region and MADS-box transcription factor family protein	1.48829
AT3G19030	unknown protein	0.735395
AT5G52320	CYP96A4, cytochrome P450, family 96, subfamily A, polypeptide 4	-0.652978
AT5G49140	Disease resistance protein (TIR-NBS-LRR class) family	1.95034
AT1G75110	RRA2, Nucleotide-diphospho-sugar transferase family protein	1.22894
AT1G08860	BON3, Calcium-dependent phospholipid-binding Copine family protein	2.53583
AT4G13300	ATTPS13, TPS13, terpenoid synthase 13	-1.3378
AT1G47590	ATPUP20, Member of a family of proteins related to PUP1, a purine transporter. May be involved in the transport of purine and purine derivatives such as cytokinins, across the plasma membrane.	-0.940398
AT5G51750	ATSBT1.3, SBT1.3, subtilase 1.3	-0.64718
AT4G25540	ATMSH3, MSH3, homolog of DNA mismatch repair protein MSH3	0.72147
AT5G61430	ANAC100, ATNAC5, NAC100, NAC domain containing protein 100	0.882926
AT5G44010	unknown protein	1.02296
AT1G76430	PHT1;9, phosphate transporter 1;9	-0.760864
AT1G17460	TRFL3, TRF-like 3	0.889817
AT4G15990	uknown protein	1.70512
AT1G18940	Nodulin-like / Major Facilitator Superfamily protein	0.849068
AT5G15290	Uncharacterised protein family (UPF0497)	0.743258
AT4G16980	arabinogalactan-protein family	0.744745
AT1G68120	ATBPC3, BPC3, basic pentacysteine 3	1.19948
AT4G21210	ATRP1, RP1, PPDK regulatory protein	0.722134
AT2G35310	Transcriptional factor B3 family protein	1.44435
AT1G02670	P-loop containing nucleoside triphosphate hydrolases superfamily protein	0.903476
AT1G33540	scpl18, serine carboxypeptidase-like 18	-1.57221
AT4G21870	HSP20-like chaperones superfamily protein	0.677256
AT3G56620	nodulin MtN21 /EamA-like transporter family protein	0.886928
AT5G02580	Plant protein 1589 of unknown function	-0.787974
AT5G59730	ATEXO70H7, EXO70H7, exocyst subunit exo70 family protein H7	0.64966
AT1G28670	ARAB-1, GDSL-like Lipase/Acylhydrolase superfamily protein	-0.653948
AT5G64905	PROPEP3, elicitor peptide 3 precursor	0.925199
AT1G64670	BDG1, alpha/beta-Hydrolases superfamily protein	-0.828777
AT1G18290	unknown protein.	-0.824851
AT2G26695	Ran BP2/NZF zinc finger-like superfamily protein	-2.19403
AT2G20080	unknown protein	-0.648332
AT5G28520	Mannose-binding lectin superfamily protein	1.8109
AT2G22630	AGL17, AGAMOUS-like 17	-0.631983
AT1G60095	Mannose-binding lectin superfamily protein	0.651935
AT1G12020	unknown protein	-0.798897
AT1G64270	transposable element gene	0.592932
AT4G18650	transcription factor-related	1.26423
AT4G12330	CYP706A7, cytochrome P450, family 706, subfamily A, polypeptide 7	-0.588898
AT1G49860	ATGSTF14, GSTF14, glutathione S-transferase (class phi) 14	-0.855916
AT2G39400	alpha/beta-Hydrolases superfamily protein	1.16522
AT1G22490	basic helix-loop-helix (bHLH) DNA-binding superfamily protein	-0.946236
AT3G04000	NAD(P)-binding Rossmann-fold superfamily protein	1.08254
AT1G49450	Transducin/WD40 repeat-like superfamily protein	0.919012
AT2G46790	APRR9, PRR9, TL1, pseudo-response regulator 9	-1.02725
AT5G39890	Protein of unknown function (DUF1637)	0.815536
AT3G04420	anac048, NAC048, NAC domain containing protein 48	-0.750898
AT3G05770	unknown protein	-1.21828
AT4G12290	Copper amine oxidase family protein	1.01618
AT4G25310	2-oxoglutarate (2OG) and Fe(II)-dependent oxygenase superfamily protein	-0.748483
AT1G19940	AtGH9B5, GH9B5, glycosyl hydrolase 9B5	0.717923
AT5G22355	Cysteine/Histidine-rich C1 domain family protein	-0.686725
AT3G54890	LHCA1, photosystem I light harvesting complex gene 1	-0.742855
AT1G66020	Terpenoid cyclases/Protein prenyltransferases superfamily protein	0.688894
AT5G59220	HAI1, highly ABA-induced PP2C gene 1	1.10513
AT3G05980	unknown protein	-0.636377
AT1G15125	S-adenosyl-L-methionine-dependent methyltransferases superfamily protein	0.753484
AT3G10870	ATMES17, MES17, methyl esterase 17	-1.36425
AT2G44910	ATHB-4, ATHB4, HB4, homeobox-leucine zipper protein 4	-1.74947
AT3G14260	Protein of unknown function (DUF567)	0.888993
AT2G02310	AtPP2-B6, PP2-B6, phloem protein 2-B6	-1.00348
AT1G32080	membrane protein, putative	-2.71376
AT4G23770	unknown protein.	1.89514
AT5G52290	SHOC1, shortage in chiasmata 1	1.57957
AT5G63160	BT1, BTB and TAZ domain protein 1	0.588625
AT3G55970	ATJRG21, JRG21, jasmonate-regulated gene 21	1.91175
AT5G24280	GMI1, gamma-irradiation and mitomycin c induced 1	-0.866265
AT2G20110	Tesmin/TSO1-like CXC domain-containing protein	0.65679
AT1G29230	ATCIPK18, ATWL1, CIPK18, SnRK3.20, WL1, CBL-interacting protein kinase 18	-0.690569
AT1G67370	ASY1, ATASY1, DNA-binding HORMA family protein	0.691608
AT1G42970	GAPB, glyceraldehyde-3-phosphate dehydrogenase B subunit	-0.731248
AT5G16970	AER, AT-AER, alkenal reductase	0.586345
AT1G61130	SCPL32, serine carboxypeptidase-like 32	0.782398
AT4G37850	basic helix-loop-helix (bHLH) DNA-binding superfamily protein	-1.12258
AT5G17340	Putative membrane lipoprotein	-1.58588
AT1G23740	Oxidoreductase, zinc-binding dehydrogenase family protein	1.07729
AT5G38000	Zinc-binding dehydrogenase family protein	0.699809
AT5G43950	Plant protein of unknown function (DUF946)	0.60884
AT2G30820	unknown protein	0.840814
AT5G54490	PBP1, pinoid-binding protein 1	-0.978842
AT5G59080	unknown protein	1.25103
AT4G25800	Calmodulin-binding protein	0.914055
AT5G03840	TFL-1, TFL1, PEBP (phosphatidylethanolamine-binding protein) family protein	-1.09713
AT5G60900	RLK1, receptor-like protein kinase 1	1.53574
AT1G14590	Nucleotide-diphospho-sugar transferase family protein	0.666264
AT2G34850	MEE25, NAD(P)-binding Rossmann-fold superfamily protein	1.09183
AT2G29470	ATGSTU3, GST21, GSTU3, glutathione S-transferase tau 3	1.61628
AT3G46650	UDP-Glycosyltransferase superfamily protein	0.611838
AT3G12955	SAUR-like auxin-responsive protein family	-1.18955
AT1G59700	ATGSTU16, GSTU16, glutathione S-transferase TAU 16	1.03475
AT4G25020	D111/G-patch domain-containing protein	0.990885
AT4G22790	MATE efflux family protein	0.600837
AT3G14560	unknown protein	0.642453
AT5G55590	QRT1, Pectin lyase-like superfamily protein	0.642043
AT1G72490	unknown protein	0.717147
AT1G71200	basic helix-loop-helix (bHLH) DNA-binding superfamily protein	-1.40091
AT2G16990	Major facilitator superfamily protein	0.676632
AT2G47920	Kinase interacting (KIP1-like) family protein	1.21929
AT1G79320	AtMC6, MC6, metacaspase 6	0.707399
AT4G32770	ATSDX1, VTE1, tocopherol cyclase, chloroplast / vitamin E deficient 1 (VTE1) / sucrose export defective 1 (SXD1)	0.623666
AT3G13175	unknown protein	-0.606177
AT1G75100	JAC1, J-domain protein required for chloroplast accumulation response 1	0.861348
AT5G39000	Malectin/receptor-like protein kinase family protein	-1.12786
AT1G67870	glycine-rich protein	0.58902
AT4G08150	BP, BP1, KNAT1, KNOTTED-like from Arabidopsis thaliana	-0.959794
AT2G31585	other RNA	0.607323
AT1G52700	alpha/beta-Hydrolases superfamily protein	-0.934924
AT5G23810	AAP7, amino acid permease 7	-0.607501
AT4G00380	XH/XS domain-containing protein	0.760577
AT5G52670	Copper transport protein family	-1.12845
AT4G08700	ATPUP13, Drug/metabolite transporter superfamily protein	0.91317
AT1G76800	Vacuolar iron transporter (VIT) family protein	-1.01966
AT5G02780	GSTL1, glutathione transferase lambda 1	-0.963979
AT2G26500	cytochrome b6f complex subunit (petM), putative	-0.649904
AT1G10330	Tetratricopeptide repeat (TPR)-like superfamily protein	-1.11475
AT2G17660	RPM1-interacting protein 4 (RIN4) family protein	-0.746308
AT5G17670	alpha/beta-Hydrolases superfamily protein	0.880802
AT4G21320	HSA32, Aldolase-type TIM barrel family protein	0.843126
AT5G14870	ATCNGC18, CNGC18, cyclic nucleotide-gated channel 18	1.17574
AT4G22920	ATNYE1, NYE1, non-yellowing 1	0.628568
AT5G38510	Rhomboid-related intramembrane serine protease family protein	0.95337
AT2G07688	pseudogene, similar to Photosystem Q(B) protein{	0.90478
AT2G24970	unknown protein	0.911014
AT3G05400	Major facilitator superfamily protein	0.913909
AT1G80340	ATGA3OX2, GA3OX2, GA4H, gibberellin 3-oxidase 2	0.83517
AT1G62290	Saposin-like aspartyl protease family protein	1.50775
AT1G26560	BGLU40, beta glucosidase 40	-0.917672
AT4G18422	unknown protein	1.49785
AT3G61400	2-oxoglutarate (2OG) and Fe(II)-dependent oxygenase superfamily protein	-1.62806
AT1G26420	FAD-binding Berberine family protein	1.00017
AT3G05160	Major facilitator superfamily protein	-0.608914
AT3G58430	TRAF-like family protein	1.5621
AT1G66800	NAD(P)-binding Rossmann-fold superfamily protein	-0.664996
AT1G11180	Secretory carrier membrane protein (SCAMP) family protein	0.65279
AT3G28380	PGP17, P-glycoprotein 17	-1.5301
AT3G24310	ATMYB71, MYB305, myb domain protein 305	0.859561
AT4G34650	SQS2, squalene synthase 2	1.23074
ATCG00350	PSAA, Photosystem I, PsaA/PsaB protein	0.853542
AT3G06600	unknown protein	1.0556
AT1G29270	unknown protein	-0.718947
AT3G48185	unknown protein	0.587873
AT5G41610	ATCHX18, CHX18, cation/H+ exchanger 18	-0.675736
AT4G33870	Peroxidase superfamily protein	1.58921
AT4G18195	ATPUP8, PUP8, purine permease 8	1.2054
AT5G41460	Protein of unknown function (DUF604)	0.65801
AT1G59560	ZCF61, E3 Ubiquitin ligase family protein	-0.731669
AT5G52960	unknown protein	0.640299
AT5G33280	Voltage-gated chloride channel family protein	0.59175
ATMG00690	ORF240A, hypothetical protein	0.663744
AT2G42485	other RNA	0.854031
AT4G13260	YUC2, Flavin-binding monooxygenase family protein	2.26567
AT5G54240	Protein of unknown function (DUF1223)	0.626332
AT4G21940	CPK15, calcium-dependent protein kinase 15	1.04615
AT5G66080	Protein phosphatase 2C family protein	-0.764119
AT1G71030	ATMYBL2, MYBL2, MYB-like 2	1.26215
AT1G02710	glycine-rich protein	-0.788277
AT3G62455	transposable element gene	0.595019
AT1G60110	Mannose-binding lectin superfamily protein	-1.29995
AT5G56520	unknown protein	1.00652
AT1G11410	S-locus lectin protein kinase family protein	0.711068
AT4G22230	Arabidopsis defensin-like protein	-0.666619
AT4G20235	CYP71A28, cytochrome P450, family 71, subfamily A, polypeptide 28	-0.763825
AT2G02080	AtIDD4, IDD4, indeterminate(ID)-domain 4	-0.599246
ATMG00670	ORF275, hypothetical protein	1.2285
AT1G02970	ATWEE1, WEE1, WEE1 kinase homolog	0.604991
AT1G63520	Protein of unknown function (DUF3527)	0.713939
AT5G49340	TBL4, TRICHOME BIREFRINGENCE-LIKE 4	0.803318
AT3G13275	unknown protein	-0.952608
AT2G36660	PAB7, poly(A) binding protein 7	1.11669
AT2G32795	other RNA	1.36005
AT1G09480	NAD(P)-binding Rossmann-fold superfamily protein	0.791481
AT3G56275	pseudogene of unknown protein	0.628655
AT3G16220	Predicted eukaryotic LigT	-0.708567
AT3G60160	ATMRP9, MRP9, multidrug resistance-associated protein 9	-1.09724
AT4G18205	Nucleotide-sugar transporter family protein	0.64477
AT5G42460	F-box and associated interaction domains-containing protein	-0.837664
AT2G02700	Cysteine/Histidine-rich C1 domain family protein	-1.01027
AT2G28630	KCS12, 3-ketoacyl-CoA synthase 12	-1.7183
AT5G25790	Tesmin/TSO1-like CXC domain-containing protein	0.75743
AT2G01290	RPI2, ribose-5-phosphate isomerase 2	0.888917
AT4G28350	Concanavalin A-like lectin protein kinase family protein	1.10491
AT3G48740	Nodulin MtN3 family protein	1.35403
AT4G33790	CER4, FAR3, G7, Jojoba acyl CoA reductase-related male sterility protein	-0.659772
AT2G15960	unknown protein	-0.812375
AT2G18470	PERK4, roline-rich extensin-like receptor kinase 4	-0.657703
AT1G77270	unknown protein	0.893186
AT4G28150	Protein of unknown function (DUF789)	0.85311
AT5G25490	Ran BP2/NZF zinc finger-like superfamily protein	0.799913
AT1G15800	unknown protein	-0.681474
AT5G56370	F-box/RNI-like/FBD-like domains-containing protein	-1.17665
AT3G60140	BGLU30, DIN2, SRG2, Glycosyl hydrolase superfamily protein	1.34923
ATMG01360	COX1, cytochrome oxidase	0.596101
AT5G59590	UGT76E2, UDP-glucosyl transferase 76E2	0.632733
AT2G41550	Rho termination factor	-0.611407
AT5G61865	unknown protein.	0.648291
AT2G40570	initiator tRNA phosphoribosyl transferase family protein	-0.693743
AT1G21100	O-methyltransferase family protein	-0.846964
AT1G18300	atnudt4, NUDT4, nudix hydrolase homolog 4	-0.651086
AT1G65500	unknown protein	-1.12728
AT1G48580	unknown protein	-0.738598
AT5G51795	DNA/RNA-binding protein Kin17, conserved region	0.685323
AT4G13310	CYP71A20, cytochrome P450, family 71, subfamily A, polypeptide 20	-0.997362
AT3G56400	ATWRKY70, WRKY70, WRKY DNA-binding protein 70	-0.965833
AT3G52840	BGAL2, beta-galactosidase 2	-0.590081
AT5G67310	CYP81G1, cytochrome P450, family 81, subfamily G, polypeptide 1	-1.02496
AT5G22410	RHS18, root hair specific 18	0.610714
AT1G33100	MATE efflux family protein	-1.14075
AT3G55120	A11, CFI, TT5, Chalcone-flavanone isomerase family protein	0.622178
AT3G08700	UBC12, ubiquitin-conjugating enzyme 12	-1.81407
AT1G72760	Protein kinase superfamily protein	-1.16777
AT5G09720	Magnesium transporter CorA-like family protein	0.953699
AT1G64260	MuDR family transposase	1.31106
AT5G37820	NIP4;2, NLM5, NOD26-like intrinsic protein 4;2	-1.55541
AT5G20470	myosin, putative	-0.908883
AT5G36220	CYP81D1, CYP91A1, cytochrome p450 81d1	-0.697151
AT3G62750	BGLU8, beta glucosidase 8	1.00975
AT3G28140	RNA ligase/cyclic nucleotide phosphodiesterase family protein	0.59424
AT1G64660	ATMGL, MGL, methionine gamma-lyase	0.609139
AT3G59400	GUN4, enzyme binding;tetrapyrrole binding	1.06895
AT4G37370	CYP81D8, cytochrome P450, family 81, subfamily D, polypeptide 8	-0.718796
AT5G40980	Protein of unknown function (DUF 3339)	-0.615771
AT3G46710	NB-ARC domain-containing disease resistance protein	-0.749182
AT1G55915	zinc ion binding	0.596991
AT5G52310	COR78, LTI140, LTI78, RD29A, low-temperature-responsive protein 78 (LTI78) / desiccation-responsive protein 29A (RD29A)	0.738115
AT1G69440	AGO7, ZIP, Argonaute family protein	-0.813919
AT1G22900	Disease resistance-responsive (dirigent-like protein) family protein	-1.09774
AT5G49780	Leucine-rich repeat protein kinase family protein	-0.653991
AT5G27200	ACP5, acyl carrier protein 5	1.02501
AT4G14860	atofp11, OFP11, ovate family protein 11	-1.34627
AT2G43570	CHI, chitinase, putative	-0.704883
AT1G34330	pseudogene, putative peroxidase, similar to anionic peroxidase	1.2303
AT5G07570	glycine/proline-rich protein	-0.68714
AT1G15670	Galactose oxidase/kelch repeat superfamily protein	0.586403
AT1G15260	unknown protein	1.39049
AT1G48260	CIPK17, SnRK3.21, CBL-interacting protein kinase 17	0.714508
AT1G21270	WAK2, wall-associated kinase 2	1.27063
AT4G38410	Dehydrin family protein	0.827335
AT5G28490	LSH1, Protein of unknown function (DUF640)	-0.820326
AT5G64700	nodulin MtN21 /EamA-like transporter family protein	0.707665
AT3G51750	unknown protein	1.05742
AT5G25130	CYP71B12, cytochrome P450, family 71, subfamily B, polypeptide 12	0.875053
AT2G23180	CYP96A1, cytochrome P450, family 96, subfamily A, polypeptide 1	1.05823
AT3G62500	BEST Arabidopsis thaliana protein match is: SET domain protein 14 (TAIR:AT3G61740.1)	1.10511
AT3G06435	Expressed protein	-1.04354
AT1G76820	eukaryotic translation initiation factor 2 (eIF-2) family protein	0.794704
AT1G78970	ATLUP1, LUP1, lupeol synthase 1	0.64368
AT3G09520	ATEXO70H4, EXO70H4, exocyst subunit exo70 family protein H4	0.748099
AT5G50940	RNA-binding KH domain-containing protein	1.19682
AT4G34250	KCS16, 3-ketoacyl-CoA synthase 16	-0.864892
AT1G19250	FMO1, flavin-dependent monooxygenase 1	0.798542
AT2G24680	transcriptional factor B3 family protein	0.852267
AT5G27690	Heavy metal transport/detoxification superfamily protein	0.609407
AT4G21650	Subtilase family protein	1.24904
AT1G08920	ESL1, ERD (early response to dehydration) six-like 1	0.598099
AT5G08350	GRAM domain-containing protein / ABA-responsive protein-related	-0.622963
AT3G09950	unknown protein	0.777106
AT1G54217	Ribosomal protein L18ae family	0.818164
AT5G39610	ANAC092, ATNAC2, ATNAC6, NAC2, NAC6, ORE1, NAC domain containing protein 6	0.675479
AT1G63260	TET10, tetraspanin10	0.595914
AT4G25480	ATCBF3, CBF3, DREB1A, dehydration response element B1A	2.30428
AT1G69400	Transducin/WD40 repeat-like superfamily protein	0.69054
AT3G50120	Plant protein of unknown function (DUF247)	-0.805582
AT4G21830	ATMSRB7, MSRB7, methionine sulfoxide reductase B7	-0.647034
AT4G32810	ATCCD8, CCD8, MAX4, carotenoid cleavage dioxygenase 8	0.605959
AT2G32210	unknown protein	0.702951
AT5G59305	unknown protein	1.24758
AT2G43920	ATHOL2, HOL2, S-adenosyl-L-methionine-dependent methyltransferases superfamily protein	2.19706
AT5G59260	Concanavalin A-like lectin protein kinase family protein	-1.13723
AT1G29395	COR413-TM1, COR413IM1, COR414-TM1, COLD REGULATED 314 INNER MEMBRANE 1	1.33421
AT5G07010	ATST2A, ST2A, sulfotransferase 2A	0.933955
AT5G46650	RING/U-box superfamily protein	-1.15974
AT2G42150	DNA-binding bromodomain-containing protein	0.613276
AT2G38980	pseudogene, similar to fiber protein Fb12	0.601738
AT2G28210	ACA2, ATACA2, alpha carbonic anhydrase 2	-0.654868
AT2G18480	Major facilitator superfamily protein	-0.655702
AT5G58680	ARM repeat superfamily protein	0.954554
AT1G49500	unknown protein	0.713322
AT4G19560	CYCT1;2, Cyclin family protein	1.23064
AT4G39795	Protein of unknown function (DUF581)	0.948611
AT3G18950	Transducin/WD40 repeat-like superfamily protein	0.603367
AT3G48480	Cysteine proteinases superfamily protein	1.16078
AT4G01840	ATKCO5, ATTPK5, KCO5, TPK5, Ca2+ activated outward rectifying K+ channel 5	0.672588
AT3G15760	unknown protein	0.879818
AT1G64160	Disease resistance-responsive (dirigent-like protein) family protein	-1.12824
AT3G07520	ATGLR1.4, GLR1.4, glutamate receptor 1.4	0.635477
AT1G70220	RNA-processing, Lsm domain	1.67478
AT4G17440	Protein of unknown function (DUF1639)	-0.936391
AT3G45020	Ribosomal L18p/L5e family protein	0.745581
AT3G50440	ATMES10, MES10, methyl esterase 10	1.63697
AT2G26330	ER, QRP1, Leucine-rich receptor-like protein kinase family protein	-0.99501
ATMG01130	ORF106F, hypothetical protein	0.802743
AT3G50150	Plant protein of unknown function (DUF247)	-0.801356
AT4G21120	AAT1, CAT1, amino acid transporter 1	0.714246
AT2G35990	Putative lysine decarboxylase family protein	2.63108
AT2G28270	Cysteine/Histidine-rich C1 domain family protein	-0.853352
AT2G42900	Plant basic secretory protein (BSP) family protein	-0.821729
AT4G36740	ATHB40, HB-5, HB40, homeobox protein 40	0.783559
AT2G31070	TCP10, TCP domain protein 10	0.661448
AT5G64980	unknown protein	-0.911641
AT3G52970	CYP76G1, cytochrome P450, family 76, subfamily G, polypeptide 1	0.834781
AT4G20930	6-phosphogluconate dehydrogenase family protein	0.602674
AT1G67365	other RNA	0.800938
AT3G21330	basic helix-loop-helix (bHLH) DNA-binding superfamily protein	-0.77898
AT2G37070	unknown protein	0.786034
AT3G22760	SOL1, Tesmin/TSO1-like CXC domain-containing protein	0.60372
AT3G56970	BHLH038, ORG2, basic helix-loop-helix (bHLH) DNA-binding superfamily protein	1.1604
AT4G25860	ORP4A, OSBP(oxysterol binding protein)-related protein 4A	-0.660858
AT1G12845	unknown protein	-0.932276
AT2G40340	AtERF48, DREB2C, Integrase-type DNA-binding superfamily protein	-0.706578
AT5G23990	ATFRO5, FRO5, ferric reduction oxidase 5	-1.09656
AT5G64890	PROPEP2, elicitor peptide 2 precursor	0.843486
AT2G43445	F-box and associated interaction domains-containing protein	-1.34237
AT3G53830	Regulator of chromosome condensation (RCC1) family protein	-0.620797
AT1G44890	BEST Arabidopsis thaliana protein match is: homolog of yeast oxidase assembly 1 (OXA1)	1.34595
AT1G51460	ABC-2 type transporter family protein	-1.39645
AT3G51490	TMT3, tonoplast monosaccharide transporter3	0.857632
AT3G45140	ATLOX2, LOX2, lipoxygenase 2	0.921487
AT5G50260	Cysteine proteinases superfamily protein	0.905521
AT1G13790	XH/XS domain-containing protein	1.04826
AT1G66920	Protein kinase superfamily protein	-1.05855
AT3G43890	Cysteine/Histidine-rich C1 domain family protein	-0.675688
AT5G67180	TOE3, target of early activation tagged (EAT) 3	0.852725
AT3G49710	Pentatricopeptide repeat (PPR) superfamily protein	-0.597073
AT1G63055	unknown protein	1.46993
AT1G49940	BEST Arabidopsis thaliana protein match is: Tetratricopeptide repeat (TPR)-like superfamily protein (TAIR:AT1G04770.1)	1.14953
AT5G39120	RmlC-like cupins superfamily protein	1.27027
AT1G34460	CYC3, CYCB1;5, CYCLIN B1;5	1.05025
AT4G12480	pEARLI 1, Bifunctional inhibitor/lipid-transfer protein/seed storage 2S albumin superfamily protein	-0.608014
AT4G25150	HAD superfamily, subfamily IIIB acid phosphatase	0.628693
AT4G20030	RNA-binding (RRM/RBD/RNP motifs) family protein	0.960744
AT2G21320	B-box zinc finger family protein	1.14783
AT4G32295	unknown protein	-0.781066
AT1G66230	AtMYB20, MYB20, myb domain protein 20	0.743756
AT2G21400	SRS3, SHI-related sequence3	1.08615
AT1G47395	unknown protein	1.26849
AT5G62210	Embryo-specific protein 3, (ATS3)	0.765572
AT1G47400	unknown protein	1.64732
AT1G58037	Cysteine/Histidine-rich C1 domain family protein	-1.02943
AT1G07050	CCT motif family protein	1.54034
AT1G77525	unknown protein	-1.80603
AT1G33615	other RNA	1.76954
AT2G13550	unknown protein	-0.58772
AT2G27550	ATC, centroradialis	-0.600618
AT2G07787	unknown protein	0.974074
AT2G17695	FUNCTIONS IN: molecular_function unknown	0.94481
AT1G77790	Glycosyl hydrolase superfamily protein	1.76037
AT5G43530	Helicase protein with RING/U-box domain	-0.688795
AT1G55152	unknown protein	-0.677506
AT3G02150	PTF1, TCP13, TFPD, plastid transcription factor 1	0.747764
AT4G16640	Matrixin family protein	0.910317
AT2G22890	Kua-ubiquitin conjugating enzyme hybrid localisation domain	0.814893
AT3G05858	unknown protein	-0.811678
AT5G03390	Protein of unknown function (DUF295)	-0.627886
AT5G50930	Histone superfamily protein	0.76318
AT2G05520	ATGRP-3, ATGRP3, GRP-3, GRP3, glycine-rich protein 3	1.00119
AT4G39360	unknown protein	-0.875183
AT5G52330	TRAF-like superfamily protein	0.692378
AT3G50410	OBP1, OBF binding protein 1	-0.719442
AT4G15210	AT-BETA-AMY, ATBETA-AMY, BAM5, BMY1, RAM1, beta-amylase 5	1.18775
AT1G32640	ATMYC2, JAI1, JIN1, MYC2, RD22BP1, ZBF1, Basic helix-loop-helix (bHLH) DNA-binding family protein	0.772806
AT3G16140	PSAH-1, photosystem I subunit H-1	-0.881245
AT1G12610	DDF1, Integrase-type DNA-binding superfamily protein	-0.608338
AT1G35240	ARF20, auxin response factor 20	1.11838
AT1G22110	structural constituent of ribosome	-1.3356
AT5G50175	unknown protein	-0.787214
AT3G23060	RING/U-box superfamily protein	1.29344
AT3G08940	LHCB4.2, light harvesting complex photosystem II	-0.65706
AT4G33960	unknown protein	0.768909
AT5G14090	unknown protein	0.741978
AT5G42600	MRN1, marneral synthase	-0.965249
AT1G07150	MAPKKK13, mitogen-activated protein kinase kinase kinase 13	0.58882
AT1G11080	scpl31, serine carboxypeptidase-like 31	-1.03266
AT5G51160	Ankyrin repeat family protein	-0.601224
AT3G62930	Thioredoxin superfamily protein	0.879864
AT4G11990	Cell cycle regulated microtubule associated protein	0.793564
AT1G62700	ANAC026, VND5, Arabidopsis NAC domain containing protein 26	0.795745
AT1G16640	AP2/B3-like transcriptional factor family protein	1.02187
AT2G15760	Protein of unknown function (DUF1645)	-0.643866
AT1G21810	Plant protein of unknown function (DUF869)	0.685726
AT5G51545	LPA2, low psii accumulation2	0.65097
AT2G11150	transposable element gene	0.877305
AT3G02610	Plant stearoyl-acyl-carrier-protein desaturase family protein	-0.791856
AT3G51080	GATA6, GATA transcription factor 6	0.854996
AT3G59480	pfkB-like carbohydrate kinase family protein	-0.685913
AT1G52342	unknown protein	1.07313
AT4G37700	unknown protein	0.612873
AT1G76870	BEST Arabidopsis thaliana protein match is: sequence-specific DNA binding transcription factors (TAIR:AT1G21200.1)	0.675386
AT1G16260	Wall-associated kinase family protein	-1.25074
AT4G25010	Nodulin MtN3 family protein	0.838583
AT1G47510	5PTASE11, AT5PTASE11, inositol polyphosphate 5-phosphatase 11	0.728909
AT3G01870	Plant protein of unknown function (DUF946)	0.900335
AT2G07708	unknown protein;.	0.733124
AT1G72416	Chaperone DnaJ-domain superfamily protein	0.647099
AT1G53541	unknown protein	1.11209
AT2G46250	myosin heavy chain-related	1.11612
AT1G55200	Protein kinase protein with adenine nucleotide alpha hydrolases-like domain	0.976259
AT4G34510	KCS17, 3-ketoacyl-CoA synthase 17	0.840979
AT1G23980	RING/U-box superfamily protein	0.658322
AT5G59320	LTP3, lipid transfer protein 3	0.646316
AT1G57980	Nucleotide-sugar transporter family protein	0.917563
AT1G03510	Tetratricopeptide repeat (TPR)-like superfamily protein	0.99348
AT5G34871	other RNA	-0.654085
AT3G25905	CLE27, CLAVATA3/ESR-RELATED 27	-1.10797
AT5G22580	Stress responsive A/B Barrel Domain	0.594685
AT3G53150	UGT73D1, UDP-glucosyl transferase 73D1	-0.692775
AT1G24735	S-adenosyl-L-methionine-dependent methyltransferases superfamily protein	-0.707876
AT4G06534	unknown protein;	-0.62711
AT2G26740	ATSEH, SEH, soluble epoxide hydrolase	-0.60664
AT1G28170	SOT7, sulphotransferase 7	0.680242
AT2G42720	FBD, F-box, Skp2-like and Leucine Rich Repeat domains containing protein	0.683741
AT3G47250	Plant protein of unknown function (DUF247)	-0.80791
AT3G07215	other RNA	0.724518
AT4G03292	Polynucleotidyl transferase, ribonuclease H-like superfamily protein	-0.836967
AT5G46590	anac096, NAC096, NAC domain containing protein 96	-0.590319
AT5G37410	Family of unknown function (DUF577)	0.921663
AT3G09050	unknown protein	0.610873
AT5G13830	FtsJ-like methyltransferase family protein	-0.910405
AT3G17668	ENA, DnaJ/Hsp40 cysteine-rich domain superfamily protein	0.752841
AT4G31940	CYP82C4, cytochrome P450, family 82, subfamily C, polypeptide 4	-1.29758
AT1G57630	Toll-Interleukin-Resistance (TIR) domain family protein	-0.983357
AT3G51340	Eukaryotic aspartyl protease family protein	-0.6761
AT5G65800	ACS5, ATACS5, CIN5, ETO2, ACC synthase 5	-0.70045
AT3G28100	nodulin MtN21 /EamA-like transporter family protein	0.603953
AT2G01818	PLATZ transcription factor family protein	0.585597
ATCG01050	NDHD, NADH-Ubiquinone/plastoquinone (complex I) protein	0.910517
AT5G64780	Uncharacterised conserved protein UCP009193	0.839601
AT3G04485	other RNA	1.10661
AT2G19410	U-box domain-containing protein kinase family protein	-0.775991
AT1G66200	ATGSR2, GSR2, glutamine synthase clone F11	-0.734525
AT3G59450	Calcium-binding EF-hand family protein	1.35629
AT5G45080	AtPP2-A6, PP2-A6, phloem protein 2-A6	-0.599907
AT1G30660	nucleic acid binding;nucleic acid binding	1.15391
AT5G58280	AP2/B3-like transcriptional factor family protein	1.0366
AT5G28610	BEST Arabidopsis thaliana protein match is: glycine-rich protein (TAIR:AT5G28630.1);	-0.776829
AT4G13495	other RNA	0.735739
AT5G04900	NOL, NYC1-like	-0.775521
AT1G21210	WAK4, wall associated kinase 4	-0.611412
AT1G04600	ATXIA, XIA, myosin XI A	0.6495
AT5G41765	DNA-binding storekeeper protein-related transcriptional regulator	-1.09776
AT1G51520	RNA-binding (RRM/RBD/RNP motifs) family protein	0.596087
