# Supplementary material for: Phylogenetic Analyses and GAGA-Motif Binding Studies of BBR/BPC Proteins Lend to Clues in GAGA-Motif Recognition and a Regulatory Role in Brassinosteroid Signaling
Source: Front Plant Sci. 2019 Apr 16;10:466. doi: 10.3389/fpls.2019.00466 (PMC6477699; doi:10.3389/fpls.2019.00466)
Supplement: TABLE S8 — Peak and promotor data of those 47 brassinosteroid signaling genes that are significantly targeted by BPC6 in vivo. [file Table_8.XLS]

## Sheet: Tabelle1
Table S8. Peak and promotor data of those 47 brassinosteroid signaling genes that are significantly targeted by BPC6 in vivo
Gene	Chromosom		Transkriptions start	Transkriptions end	orientation		beginn	peak	end		peak hight x2	GAGA	TCTC	GA	TC	GAGA+TCTC	GA+TC	GAGA-TCTC	core GAGA	core TCTC	GAGATCTCcore	Gacore	Tccore	GA+TCcore
AT1G04050	Chr1		1045598	1049297	-	Chr1	1049419	1049919	1050419		53	6	9	51	85	15	136	-3	5	6	11	32	47	79	CCTTTACATGGCAAGGCCTGTAAATAGACTGCCTAAACCTTGATGATGCTTCTTTTGTTCAGCAAATATCTTGTTAGCATCACTGCTCTTTTCGTGACAAAACCTTTGACTCCCACTTTTTCAGTTTTCAATGTGTATTTTGACTCTGTTTGCATGAAGGGTTTTGGTTTAGCTGACTTGCTGATTACTGAATCTCTTGATTTTATTCTTCCCCTATCGCCTTCACACTTGAACCAAAAGAACTATACAAAATTCTACTTTAAACCAAAAACTGAAATCATACTTGAATTCCCTGGGTTATTCAATTGTAGTAGAACAAAACGTTGTCTGTCCTGGACCCAATCGCTTAAAAGAAAAAACATATGTTGTGGGCCGTCCCATACTTGATGAAGCCCATAT…
AT1G06390	Chr1		1946788	1950755	+	Chr1	1946302	1946802	1947303	2. peak at 1946870	86	7	9	49	81	16	130	-2	5	3	8	29	35	64	GTCTTATTTTTGTATAGTTTACGTTCCCCACTACTGCTTGTTAATCTTACATTTTCGTAAACTAGTCTCATCGTCATTTTTTTTAGCCCTTTGCAACTTAAATTTTATCTTTGTATGAATGCTAACTGTAATTCTTTTGTTGGTTAGTGTAATGAAAAAGAATCTATCGTTAACTATTGTCTTACAAAGGCAACACTTCAGGCTAAAGGGACAAAGAAAAGTCTCTTTAAGTTAAGCTTAATATCTAAATTGGGAAATATGATTGGAGTATTCATTCATTTGATACCATTATTATTCAGTTAGAATATTTAATGGAGTTCTAACTCAACTTAGTAATTTAGTTATCATTAAATGCTAAGGAAGTGTTTATCAGAATTTTTCAGTGCTTTATCAATTAAA…
AT1G13950	Chr1		4773576	4774867	+	Chr1	4772395	4772895	4773395		89	2	3	45	54	5	99	-1	2	2	4	28	29	57	ATCTATCTACACAGCTCTATTTCATAGATTTTCCATAAATATCATTTAATACACGTAGTTACATTTTTTGTTTGTCTTATACACGCACTTTCTAGAATCAAACAAATGCTTTCAGAAAACTTTAGTGATTAATTGATCGTAGCCAAATTCATCTAGCAAATTAGTAATTACAGTTATAATACCATTATTTTGAATAGTCATTATTTGTTGAAAATATCTTTAATAAATTTTGTTAACTTGGAGTTTATAAATTATAATCATAAACGTTGTTTCGATTTTTGTTACAGTTTTCTAACAATGTTAAATTTTCCAGTATGTGTGTGACCCTACAAAAATGGGAATCAACAAGAATCAAAAGGGCCCATCAAAGTCTCCACCACCAATCACCTGTGACCGCTC…
AT1G15750	Chr1		5414817	5420630	-	Chr1	5420475	5420975	5421475	2. peak at 5421058	414	18	11	62	101	29	163	7	16	9	25	35	57	92	TCAAGAGCAATTGGCTCTTCAATGTCATATCCGTAAATATTAGTCAAACTTGAGGGCAATGACTCAATATAAAAAGCTTTGTCGTGCCACGAGGGATCTGGAGACAAGTCTGACACATTGAATGAAACTCTAGCCGTTAGATCTCCGTCCTCCGCGCCATCTGACAAAATCGACGGTTTTCCAGATAGGTGTAAAACTCATCGCGAAGGAGTGGATCACACCTCTGTGGAGTACAGCTGGCAACTAATATTCCGAGCCGATAACGTCGAGAAATGTAGCCGATCAAGTCGTAGTTATAAGCAGTTCTACTTATCATTCCTGCTTATCGCAGTTAGCTTTTCTTAGAGTGATAGCTAACTTATTTTATCAGCATCCAATTATCTGTCACCTTCTCTTATT…
AT1G17455	Chr1		5997180	5998475	+	Chr1	5997624	5998124	5998624	2. peak at 5997158	132	8	5	94	61	13	155	3	7	3	10	62	31	93	AAACGAGTGGGATCCCTGTATTTCCTTGACAACAGATTTCCTCCAGTGCTGTGCATACAATCGAATCCATTTCTCATCATCCAAAAGGTACTCGGTTAGGTTTAGGTCAACGGAAAATCTTCCGCCGATAAATTAGTTAGTCAGCCGATTAACCGGAAATTCTCGCCGGAGAGGTGTCGGAATAATTTATATAGATTTGGGAGTTAGGCGAAGATGGCGGGATCAGAAGAGGAAACGATCGAAGAGAAAGAGATATTCGAGTTCTTGGTGACGGGATCGATCTCAAGGAACTGCGAAATAATTACGAGGTAATTTAATTAGGGGGTGAGACAAAGTAAGTGACGAGAATGGCCATACGTCAGCAAGTTAAAACATTGATTCCTCACGCTTCTAAACTAC…
AT1G34210	Chr1		12458670	12462905	+	Chr1	12458161	12458661	12459161		660	19	21	60	66	40	126	-2	14	10	24	38	32	70	ATGTTTTATAGATAGATATAATTTGCAAACTTTTATATATATTAATTTTAAAAAATAATTTGTCTCCGCAGTATACTGCGGGTTAAAATCTAGTTATAATATATATCCGTAAAGAACAATAACACAGTATGAATTTTTTTTGTAAGTTATTCGATTAAAAATTAAAAGAAGCAAATTAAATTAAATAATGAGCTACCAAAACAAATAAACAAAAATTACTTTTTTGTCTATAAACATGGAGTTTTGCCAAGAAATTGTAAATAAAGTTTCTATTCCTTTTTTGTAAACAAAAGTTGTGTATCTAATTTTCTCTTTTCCATAAGTTGTGAATTGTGATAATAATTTACAAGTTGACAAAGAAAGAAAAGATTTAAAACAAAAAAAATGTGATTGTACTTA…
AT1G63700	Chr1		23624666	23629112	-	Chr1	23630530	23631030	23631530		347	1	5	44	66	6	110	-4	0	3	3	20	31	51	ACTCAAAATTCCCACCTCACAAACGGATCTACACAGAAAAATTCCAGAAACCCCAGAAACAACAACAAAACGAAAACCCTAAGTAGAACAACCAATTGCTCAAATCTACACACACAAAATTGGAGGATTAACACAAGACAACAAAACACCACCCGAAGCAAGTTTTCCAATTTCATGGAGAAAATTGATAGTGAGGGAAAGCTTAATCGAAACCTAATTTCTTGGAAAAATTACCAGATTCAGCAGCTTGAAATGGAATCAAATCGAAAGCTCAAAAGCAATCGAAGAATCCAAAACAGAAACAGTGAAAGCGTTTCAGATCCCTAAAATCGTTGCTTACAAGTGTGAATATGGTAAGAGCTTCTTCCACTAACAGTGAAGTGAGTTAGTGACACAGAA…
AT1G71030	Chr1		26795123	26796364	-	Chr1	26796080	26796580	26797080	26796422, 26796344	82	3	10	45	84	13	129	-7	1	3	4	23	42	65	TGATGTTATATCTCTATCATTGTTTTTCACTTGGCCTCGGAGATTAGAAGCAGCTTGTTAATGGGCTTTTAACAGTTACGGGCTTTAACGGGCCCAATAACAAAACTCTTTTGCTTCTTATATGATTTTGGAGTAGATGGTAAGTGAGATAGGGAAGTGGTGAGTGAAATTAGAAAATTCCTCGTATACAAAGTCCTAACCACCAGTCAAATTCAATTGAATGCTCCCATGTTTCTCCCTTATCTGTTCCTGAACCTACACTCTTTAATTTCATGGTTTCCTATTTTCTCTTAATTTGTTTATTTTCATGTCATATTCGGAAGCTTCAGATATTTTATCAAATAATGCATCCAAATAATTTTGAGCCACTAGTCAAATATCTTCTTCGTCTTCTTCTTG…
AT1G71830	Chr1		27018158	27022117	+	Chr1	27017463	27017963	27018463		99	12	7	54	58	19	112	5	6	4	10	27	28	55	AGTATCTGTTTAATGGTATTGTGATGAAACAGTAGTAAAGTCATATCGGGCACGCCATACTACTTCCACAGTGGAACTTGGCCAAATTTTGTCTTTGCCGTCTCTACAGTTTCTTCCACCAAATTTTTTGTTGACAAAACTCAAATCTTTCAATCTCATCTCTGCCAAAGTTGGGTTTAGAAAGAATATCAGCAAACACTAATATCTTTATTGTTGCATGGTTTATCAATCACAAAATTCACAACCATTGTAAAAAAAAATTCACATTTTTGGTATGAGATTGCTCACATGATAGTGAACCTCTTTAACATTTTAACTTTACTTTCATAAATACGGGATTACGAATCTTACTTGCATTAAAAATTTAGAAAAGGTTTTTCTACTTAAAGAAAAAAGGGA…
AT1G73100	Chr1		27491184	27494182	+	Chr1	27490722	27491222	27491722	27491304	107	1	16	57	80	17	137	-15	1	16	17	26	55	81	TGGCCGATTTGGCAATATATGTTGTAAGTAGTAAGATTCTGATTCTGATATCCTTTTAAGACAAATTATACTAGTATTACAAGACTCAATCTTCTTACATAATACAAAATTCAGTTCATGGTTCGAAATTTGGAGTAAAAAGGATTGAAATAATAAAAAAAACATTCAAATATCTTTTGGAAATAACAAGATATATGACTCTGTTTTCATGTATAGATTGTTGTGCATCATCTTTCATTGGTGGTGGATAAAAAAAAAAAAGTGACAACAGTTTACACGAAGACCGAAAGAAAGGAAAGGTAGCAATAGGTTGTGTAAGAAAATTTCATCTCATCATCATTTTCAAGACACAGAATATGGTTTTGACGGCGGAGATGACGCAAACGTGAATCTAACGGA…
AT1G75080	Chr1		28185504	28187410	+	Chr1	28185088	28185588	28186088	28186655	72	10	8	75	71	18	146	2	9	5	14	43	43	86	ATGCAAGAAAAAAGTGATAATTTTTAATTGAATATATCATTATGATGTTAATCACACGGCTTCACTGTATAAAATAAAATTTTAAAAACCAATCAAATGGTGTGTTTTTCGGTCACACAAGTAAGGGACCCACACTGAAGAAACGGTCCCACTGTGTCTCCTCCTTTCTTTTCTCTGTATTATTTGGTCATTACTCATTTTACATACTCACAGAAAAAAAAAAAGATTAGAACATAAACACACGTTACTAAGCGTAGTTATCCTCTGCACCTTAACATACACCTCTTATATTCACCTCACGTAATCTCACCCTTCCAAAACCATGTATTTACACGTGGACGATCGATACACAAGAACAATGATTCTTAATATGAACTCAATGTACTTGAACACACACAC…
AT1G77300	Chr1		29039922	29049302	-	Chr1	29048802	29049302	29049805	29049740	22	5	11	56	71	16	127	-6	3	9	12	24	48	72	TTAGAACGAACGACTAATCAAGTAATCATAGACTAAAGAAGCTAATTAAACGACTAATCATGTCTTTATGGACCACCTTTGGGACCATTTTGATTGAACACAACTCCCCAATAGATCTGAATATCTTGGAAATAAATTGGCAATGTATTTTTAGTAAAAGCTTGTGTGAATTTTCTCTACAAAAAAGTTCTAACTTTTATTGTTTTGACATATGTTTGGGTAAGATTTAAAAAACCTATGACTTTATCGAAAAATATAAATATTTTTTTGTTTGTCAATTAAATTTTCATCGTAATCATTGAGATTAAAATAAAATAAAAAAACTAAGACCCACACAAGTCCAAATCAAACAAATTAGCAACAACAAAAAAATATAAGTTGGGAATAGCAAAATAGTAT…
AT1G78700	Chr1		29599349	29601682	+	Chr1	29598688	29599188	29599688	29599326	37	9	7	61	76	16	137	2	2	3	5	19	39	58	GTGAAAACTTTTTTTTTTTTTTCAGTGAAAACTTAAAAAGCGACAATAATCGAATATAAGCATCAACAAAATATAATACAAGACCGTTATTTGTGTGATGTCTGTAACGCTGATGATCTGGCCAGTTCTGTCTTTCTGCTGATGATGTTGGACAGAAACAGCATTAAACGACCAGTTTGAACAGAGAGAGAAGGTTCTTTCTGATAAGAGAGACAACGTGGGTGGCAAACAGACGCGGCGGCCACGTGAGCCTATTGAGCCACCGGTGCGGCGAGTGGTGCTTACGCGAATGCAAAAAAATCAGTTAATGGGCCCTACAGGGTCACGCCGGGGACGCACTATCACGTGAAAAGGAAACTTCCCAAGGTCAGCCAAAACGGTTTCGTGGCATTTTGGTAA…
AT1G80840	Chr1		30383691	30385499	+	Chr1	30383134	30383634	30384135	30383566, 30383697	121	1	14	52	83	15	135	-13	0	10	10	28	50	78	ACACATTAGGCTTGTTTAACAATTCTTGATTATTTTTACTCTTTTTGGGTGAGTTCTTGATGGATGTCTTGAATTACAAAACTACATATTCTGAAAATATTAACCTTGAGTTTAGGCCGGCTATGCTATAACGAAAAATAAATAAAAGCAACTAACCCGACAGAAATGTCAACCAACTATCCAAAATGAAAAACAAACGTGGAGAGCGTCATATTATTAGTAGGCCAATCACACACCAAATGTTTGTTTAACAAAAAAAATAAGAATGTCAACCAACTATCCAAAATTAAAATCAAGAATACATTTCATATGTTTCCAATATGTTTTTCTTAAACAAAATTGGGACTAAAGATTGGACCAAATACGTGTGCGGGTGGACCCGATAGAAGCCGAGTTGAG…
AT2G13790	Chr2		5741820	5746793	+	Chr2	5741246	5741746	5742246	5741662	40	1	5	50	73	6	123	-4	1	2	3	25	41	66	TTTGGCGGGAAACTTTCAGTTTCCAATTACATGTTCTTATTAGATGAGGGTAATTTGGTCATTCTGTTCAAGGGAAATGATATTTTTAAAAATAAACAATATAAAAGGGTATTGTTGCAAAAGAGTAGTAAAAAAAGGGTAATTTTGAAAATCTCCCATATTTTTGACCCAAATTTATTCAAAAGTGATTAGATACCTATAAATATTATAAATATCACAAAATTTATATATTTTGACACAAATTATTACAAATATAAATATTAATAATAATATATTATTAATATTTATATTGTGGATATGTACAGAAACCCGTTGGAATCGGATTTGGGTTTATTTTTTTTGGATTTGGAATAAAACTGGGTATTTTGAAAATTTGGGTTCGGGTTGGATCAGGTTATT…
AT2G18300	Chr2		7952667	7954567	-	Chr2	7954652	7955152	7955652	7955247,7955336	85	3	12	47	63	15	110	-9	0	10	10	22	45	67	TTTTTTTGTACTGATACAATTACAATTTACAACACAAAATACAAACTATTAGACTACATGTCAATAATGTCATGATGCAAATTTTGCGGTCAAACTTTTTTTAATATAAGTTTTGTTACATGGATTCAATGTAGTTTGTTTGGGTTTTACTTTGTAAGTAAGTTTTATAGAAACAATCAATTTTCTGAATTTTAGTTTGGATTGAATTCAATTAATTTGACTATTCCAAATGTCAATATATGTTAAGGTCTCACTCATTGTTTATTTTTTCCTTGTAAAGCTCCTCTCATAAACTTGAAAGGGCAAAAAAGAAGAAGAAAAAAAAGAAAACATAACACACACAAAGAAGGGATAAAGAACCTCTAAATTTAGTGTTCATAAGGACATGCCCACATGGTG…
AT2G30980	Chr2		13182069	13185949	-	Chr2	13185384	13185884	13186384	13185700,13185579	298	9	30	65	87	39	152	-21	8	28	36	30	59	89	AAACTTAGAAGATTCAAGATTCAGAAAACACATACGTAACGTAAGCCAATATTTTTCCATTCAAAGAGTTTACCGATAGCGAATAAAAACTGTTAAAAAAACTAGAATGAATACTGTAAACAATTTATATTAGTAGATAGATTAAAGAGTTTTTAAAATTGTGGTAAAACTCCAAAACAACTATTAATCTGAAAGAGAGTAGTTGTTGTTAGTTTACCCAAATTATCTGATTGTGTGAATGTAGTAATCTCCACAATAAATTGCATTATGGTATTATTACGGAGTTATCAGACTTTTCACTTCACCAATCACTGTGCTTATTAAATAATGACTACTTAATAAACAGATTAGTGTTTCATTGGAGCGTAAGAATCACGCGCTAAACTTACGCGTGGGTTT…
AT2G36270	Chr2		15204764	15207528	-	Chr2	15207039	15207539	15208039		57	7	13	61	77	20	138	-6	5	13	18	37	45	82	ACAAACTTTGACTATTTCTTTCATAACATCTTGAATCTAACCTAAATATGTTTTTACCAAAGTAAATCAGTATTGATCAATCAAATTAATCCGTCAATTTCACAAAACAAATCATGAACCAATATGTAAAAAAAGATCACACTTTAATTCGCTCTTCTAATCCAAATTTCACGTTCTTATTATCTTATATATGCTTAAAAGAGAGAAAATCATGTCTAGTTTTAGACGTAAAAAAACATTTGTGTAGCCGAAGTCACACGTGTCGAGCCTGTGAGAAGACACTGCAAGAAACAGAAGAGAGACACGTGCAGGACACGTGTCGTCCGCAGCCGAACGGATTCTTTGTCTCTGATCATGGGCCTGGACCTGGACCTGTCTAAGTTAGCATTCCATTGGTCG…
AT2G42620	Chr2		17756140	17758468	+	Chr2	17755549	17756049	17756549	17756240	106	4	36	54	126	40	180	-32	2	17	19	27	61	88	GCATAGATTACAACTAAAAGCTGATGAGAACACACGAACGAAATGAAATAGTCAGGACATTACATGCAAGCATGCAACTTCGTATATCCTAAACCTTTCATTTTGATTAGTGATATAATGATATTTACATTCATAGAGAAAAAAGGGTATGCAACTATGATTTTGGTTTCTCCAAAATAGTATATCATCGTATAAGTACGCATAACAATCTTTTTGACCAATGACAACACAATCCCATTATCTATTGGTTATGAGTATTTTGATAAAGTAAGGATTTATAAAGTACAATTTGAGGATGAATATTTTGTAGGCTTAATTAAAGAATGTATGTTCTATTTTTTTTTTTTTTTTTTTTGACATCGTATGTTCTTATATAATTAACCTCAAAGATAATTTAGA…
AT2G43010	Chr2		17886427	17889050	+	Chr2	17885914	17886414	17886914		132	12	9	67	75	21	142	3	9	8	17	35	54	89	ATTTCTTATTAAGCCAAGGGTGCCCTTTCAATGCAACGTGATAAACGCCAAAAACGATGATATGAACAATTATAAACTCGTTGAGAGCATTGAACTCGGATAATAAATCATCTTTTATATACATCGTAGATAACAAACAAACACGTAATTAAATTTGACGTATAGCAAAAGACTTGAAGAATAAAACGTCAAGTTAAAGATAATTTTGGTATATATGAGAAAGGTATCGACAAAAACCATAACGCTATAGATGATTGTGATTTGACAAAAACACCCTCAAATCATTGTTTTCAGAGTTTTTTTAGATAAGGTACAGATAAGAAACCACCTCTAAAAATCAAGCAATAGATCTCATCGCTTAAAAGAAGAGAGAGATCTTCACTTGTATGTGTCCCACTG…
AT2G43060	Chr2		17909185	17910082	+	Chr2	17908696	17909196	17909696	17909286	124	5	16	65	66	21	131	-11	1	14	15	23	40	63	TCATTTTAAAATTCTAACACATAATGATATATTTACACATCTAAGTAGCCACCAGTAAGCAATCGATGTCAAACCACTAAACCATAACAGACGAATCTACAAAAAATTTGAACTAATATTAGTAAACCCCCAAAGTTAAACATAGAACTGTATTTATTTGCTGTTCACCATTGAAGAAAACTGCCACTTATAACTTCATATTCTCATATTTTTACGCAACGTAACTTTGACGGACCAATTAAGCTCCAAAATTCAATATTTCAAAGCTATTAACACATCTTTTTTTTTTTAGAACATGAGTTATAAATAGTTGAACCTATAGTTTAAATTTAAACTTTATAGAGAATTTGAATAGTTGTGTGTCTTGTGACATAAAAAAACATAAAGAAAAGTTAAGTA…
AT3G28910	Chr3		10911157	10913190	+	Chr3	10910476	10910976	10911477	10910720, 10910977	35	8	3	51	52	11	103	5	7	3	10	24	26	50	CGCGAACCTTACCCGAATAAAACGTTCAACATCATGTATTCATATATGTTTATGTAACGTAATACATATAAACGCATATAAATCTATATATGGAGAAGTCGCTAACATCATGAATGACGTAGACCATCATGTAGTTTGACAATGGCCAAAGACCCACTGGTTCAATCCAAAACAGCAATTTTTTCTTTTCTTCTATATCTTAAAAAAAAAAACTATTCGTTTTGATAAAAAAACAACCAAAACAGCAAATCATGACGCAGAGAAAATCTCGTTCGTCAAAAGACCCTTTCATTAATTTCTATTATTAACAAAGCCTATGCAATACACATAAATGCAATAGCCACTATTCAATTCTTAAAATTATCGTAGCAATAAATCAAAAGTGAGAGAGGGAGATAT…
AT3G30180	Chr3		11810737	11813765	+	Chr3	11810221	11810721	11811221		142	0	16	48	63	16	111	-16	0	14	14	26	39	65	AAAATGAAATACTGTTACTTCAACAAAAAAACATTATTATTATTTTGTTTAAATATCTAAATTTATTCATCAACAGCAAAATATTTAAAAGAGTGGGAAACAAATAAAAATTAAACTCTGTTTTGGTATGATAAAATTATTTACTAAACTAAACTCAATTTTTTTTAGTATCACGGTTATAACTATAACAATAATCGAACTTTGTTATTTTCTTGGTACTGGTTTTAGTAGTATAGATAGATATTTTAGTCATAACTCATAAGATACATGTACAAATATTTGCTATATATGATCAGTGATAACTGAATTTCGTGCTGAAAATTGCCATAGTTTGCTTATTTTACTCTTGAAACAATAACGATATGGTCGTTACTTAAAACAACATTTTAAAAACGAAGA…
AT1G04050	Chr3		20213560	20217653	+	Chr3	20213065	20213565	20214067		46	3	11	61	92	14	153	-8	0	9	9	21	57	78	AAGTTGTCATTCTCCTCGTTTTACATTTGGTAAACAAGCTCTATTGACCATTTATGTTGTAACACTACTTCAAGACTAAAGTTGATTAGAGATAGCAAAATCTGTCACCAGCAAATTGTGTTTCCTTGTTAAATACTAGTAACAGATTCCAAACACATTAAATTTTGTGAAGTTAAATTTAACAACATACTATAAAATAAAACAACACATAAACGGATTAAAGACGTTAATGTTCATCCAAAAAGTATACTGAACTTTTAAATAATTTACCGACGAATTGTACTGTTTATATCCGACCAATATAGTTAATCACATTTTAATCACTGCATAAATTTACTCATAGGAATTACAATTACCGAATTAGTTTCGGTTTAAAATTTGTTGGATCAATAAAACAAA…
AT3G61160	Chr3		22635881	22638817	+	Chr3	22634935	22635435	22635935		42	5	4	66	51	9	117	1	2	2	4	31	19	50	TCCGTTTTTGTGATGGTTCGGGTATTGACTCGATGAAATTTAAAAAAAAAAAAAAAACAAAGAATGTTGTAATTTGGATCGGTTTTATTTTGGATCATGTCGATGAAATGTAATTGTTTCTTGTTTCTCTTCTTGTAATGACTCGATAATATCGGGACAGCATTATATGAAACACACAAGTTTTTTTTAGGGGAGCTCAAATAATTAGTTATAAGCAAAAACGTATTATCATTTTTTTGGTTATAAATCAAGGCAACCAGAAGCACAATCCGTGTTTACTTTTGTGGTAGTTTATAATGTGAAAGGATTGGTTTGGACCGTGTCCTTTATTTAATGTTGTTCCAAGTTTACAGTACTTTTCTCAATAAGATGGAAAAGGAACGAACGAAGAAGAGTGAA…
AT3G61460	Chr3		22741511	22742284	-	Chr3	22741736	22742236	22742736	22742379, 22742159	61	7	10	61	95	17	156	-3	2	9	11	24	64	88	AGTGTAAATTTCACGTGTTAAATAACATTCAACGAATCCCAAAAATTAAAATTAAAAAACGTAATTCCATTTATAAAAAAATAGGACGAATTAATTCCTCAATCCACATCAACCGCACGTACCACGTGTGCTGATCGTCGTGCAACTTGCAGATACTTTTATTCCCAAAAAAAAAAAACCAAGTTATACTGTAGAGACGCACGTAGCCAAATCCAACAATGTTGGTGACAGAACCAAATCTCACAGTCCAACTTCAATCTTTTCCCATTTCTACTCTTTTTCACCTCATTGGAACGTTCACATAACAAACGTCACAGTCAGTTAACTCTATCAAAATCAATCTTACACGACACGATGTCGTTTAGACGAATCCTGTACCTTCCTTCCTTCCTTCATCTT…
AT4G00710	Chr4		290048	293453	+	Chr4	289396	289896	290397	289809	110	4	12	49	85	16	134	-8	2	7	9	22	42	64	AAACATGCCATGTATATAACTCTCTTCTTTGAATCTGTATCTATCTATCGATATGCATCTATATGTGTTGACAATCATGCGTTCGTGAACTCGTTCTCCGAATTAACAATGGTGATCGCAAACAAACTCTGATGATCAAATCAAATAAATTGCTTCCACACTCGCAATGTTGAAACAGAGAATCTAAAAGCTCAAAACAGAGTCGGTTAGATCCTAACAAACTCTTTAAACCTTCTCCAATTCGCAACCAAAGCTAAACCATCGCTTCCACAAAACTAATTGGTCGATAACCAGCCTAAACCCGGTTTGATTTAAGCTGAACCAGATCCGTGTGATCAATATATAAAAAGCCCATGGGCCTTGAACAAAACAACGTCACATCGGTGATTAACACTGTTT…
AT4G00720	Chr4		293641	297314	-	Chr4	296795	297295	297796		342	14	8	92	70	22	162	6	13	1	14	58	29	87	ACCACATCCTCATTAACATTCCTCAGATAGTAAACTAACCAATATATGTTTTATTTTACTTCGTTTCTCAATCTAATAGATTACTTGAATTGTTTATAGATTACCTCATAGGATGATGATAATTAATAGTTTAAAATTTTGAACAGAGACATTATTAAAAATGTCTAAAAACAGTAAGAAATTACTAAAATTATCTGTTGCAGGAGCAAAAAGAGGGAAGTGGTCAAAGATGGTCAAATGAAAATAATACAGTGCCCGCATATTCCGCGTGGGCTTAGATGCAATCATTCAAAACCCCCAAATCCTTTTGCCTAATCCCGGGATACGTAAATAGACAAACAATACAGGGGTACTTTAGTAATCACAGCTTGTCGAAATCGGGCGGATTCATCCTAACCC…
AT4G18710	Chr4		10296273	10299362	+	Chr4	10295866	10296366	10296868		832	6	21	71	81	27	152	-15	3	19	22	33	55	88	AACAAATTATAATAATGTAAAACTAACTTGTATTGACTAATCTTTGATTTTTTTTACAATAATGAGTGATATTACATTCATTTTATTAACTAAATACAACGAATATGATAAATATTCAGTCCTCTTATAAACTTTATGATAGTGAAAATTTGAGACATTGACAATTCTAGCATTCTAACATTTTATGAGATTACATGAAATGTCAATTTAGACCTTAAACCAAACGAATACATGATTCAAATTTGACCGACAAGTACATGATGCCTTCCCTTTGATCACGAAATTTCCACAAAGAGTCCGTGTCTGCGTAATTAACCAGCAATTTCAAGGGTGTTTACGTAATTGTAGCTTAACAAATAAAAAACACGAAAGAAGATGGCGAAGAAAACGGAAAGTAGT…
AT4G18890	Chr4		10352622	10355555	+	Chr4	10351917	10352417	10352917		48	12	4	79	48	16	127	8	0	2	2	22	25	47	TTGAATCTACACCAAATATAGTGTTATTTCAGCACCAAAATAGTGTTATGGTTGGAGATGCCTTTAAGACTAAAAAGTAATTAATGAAAAAGAGCAAAGGAGTCACGAGCAATGACAAGTTGATGGCAAGCAGATCGAGAGCATCACGTGACCCACCCGATTTAACGGTCATGATTGGATTTTTTGTGATCCCACGAAAGGTGACCTGTCACATTTTGTAGATGCCGCAATCTCTGCCACGTATTTTGGACTCGCAGTTATTTTAGTTAACTACGTAATTAGTTTAGCTAAATTTATATATTAAGTGTAGCATGATTTTATTCATAGTCTCTATTGGATGTGGATAGTCCGTAGTTGGAAAATGCTGTCATTGAATAAGCATAAAGTTGTAAAATGATA…
AT4G21550	Chr4		11463104	11468679	+	Chr4	11462239	11462739	11463241		48	11	9	75	58	20	133	2	7	0	7	39	9	48	AGAAGTTTTGGCAAGAGGAAGAAAATCGTACAAATGTGATCAAAAGGCTTTGATGTCTTACGACAAGCTTCAAATAAGTGTTGATCAAGGTTTAGCCACTCTCTTCTCTCCTGAATAATTCTGACTGATACATGAGATGTGATGAGATGAGATGAAGTTGTCCCTTGTGGCTATAATTTGATTGATGGACATTACAATACAAAAAATGAGAAGATGATTCGAGTTATATAGTAAATCCCTAAAGATTACCATTGAGTGTATTGTTTATTGTTGTATTGCTGTTGTATTGCAGTTTTGAGTTTTTTGTTAGAAAGTTGTGTGAACTAAGATATTGAGAAGACCATAAATACTAAATGTGAGATTTTTTTGAACTCTTGGTGTAAAGTGTAAACATATTTA…
AT4G26080	Chr4		13219961	13222284	-	Chr4	13221723	13222223	13222723	13222068	85	5	11	57	69	16	126	-6	4	5	9	27	34	61	GAAAACTATATGACAAATAAAATAATTGCAAAACAATACAAGATTTAACTCGGACTACGACACGTCATTTAATGAAAGTCATCTTTATGAAAATATAAAATCCATTAAACTGATGACCTAACTAAAGTTAAAAGCAAACATATTTTATTTTGTTTGACAAACAAAAAAGAAATATATTTCTCCCAAAGAAAAAAAAAACCAAAAAACTTTATGTTTGTTAAAAAAATAAGAAATGATAAAAGCATTTTTTTTAAAAAAAATGTTGAATATAGGAAGTCTGAAGCAAGTGTCTTTTTATGAATTAAATAGTTTAAAATTTCAAGAACGAAACATCTCCCCTTATTACAAAAAATAAATAAGCCAAAAAAAGTATCACTTTAATAATGTAATAAAATAAAG…
AT4G27910	Chr4		13894694	13900474	+	Chr4	13893687	13894187	13894688	13894488	347	15	17	77	86	32	163	-2	10	11	21	44	46	90	ATATTTTTGTTTCCATCTTGTAGCTGCCTCTTTCCATCACCGGTGCATATAGAAACAGAGAAACAAATATTTAAAATTTTACATCTACAAAGAGACGACAACTCTCCTGTGTAACAATGTAAGAAGAGCGTTTTCATGGGTTGTTGTTATTTCTTCTAATGTTGTAGTGACTAGTTGTTGTAATCATAACGAAAAACAAACGTAAGAAGTACACTGCCGTAGCCGTACCATGTAAGTTCCATTACAAGCTTCCATAGATTTTCAAACCTCATTAACAAAACATGTATCTGAATTTTCATATCAAATTAAGAAGAGAAACAATTAAATTACAAGAAGAGACACACGATCTTTGAATTGGTTCCGAGAAGAGAAAGAAAACGAGGAAGAAGAAGAAAAAGC…
AT4G30410	Chr4		14871109	14872151	-	Chr4	14871678	14872178	14872678		172	4	15	63	67	19	130	-11	0	13	13	18	45	63	GACACCAATTCAAAGATAATCTAGATTATTTAGCGTGCTTATATAGGCCTTTATTTGCTTGGCGACAGCGCTGACTGATAAGGTTGTCAGATAGAGAATTACATGTTAAATCAAATATGTGAACATACATTACATACATATATATACGAGTGATGAGATCATTATATATCACGGATTCACGGAGTGTGAAAAAAAAAACCAAATGAAGCTACGCAGTTGACAGAAAACAAACGAAAGATACACAAAAAATGTTTTTTTTTTCATAAAATCCTCATAATTGCAAAACTTAAAACATCAAAACGTATATATATCATCACAAATTTTCGGCGGAAACAAATAATAATGGACAAAAGTTTCCTAAATTATAGGGTAATACAAAAGGGTACGTGGGCCATTCGT…
AT4G33430	Chr4		16086402	16090771	-	Chr4	16090229	16090729	16091229	16090640	153	2	20	53	99	22	152	-18	0	16	16	18	67	85	CTTACATTTTTCAATATTGAATTGTAATTTTTTAGAGCTATAATCTTTAAAAAAGAATAAAAAAATCAAAAAAGCTTTTGCTCATCTTTGGAATAAACGAACTTGCTATTAAGACCAAGCCCAATAAACAATAAAAGCCCGAAAAAATAGAGCTGGGCCGGTAATTAGGATTATGATGATGGTATATAACTCACTATCAACTATCATGAGTTCATGACCATCATGGTTTATATCTAATGTCATATGATGGATGATGATAAGGTGGGCGAACATAACAAACATGATTCGGAATGAAGTCGTGCGTCTTTGACTTTGACTAGCTCTAAAAAAGCTTTGAAAATGCTCGTCCACGTCATCATCCTCTTTGTCGTTTTCTCAATCTTAAATGTCATTTTTTTA…
AT4G35230	Chr4		16755112	16758091	-	Chr4	16757577	16758077	16758577	16758280	162	4	7	71	62	11	133	-3	2	6	8	41	32	73	AAAAACTTTGGGTTGAAATGGGAATGTTCGTTGAATAAATAAGAAAAAAATCGAGAAAGCAAAAGTAGGAATGGTTGATGATAAGTCACTCCATTCACAAACAATTTGAGCTGTCAATAATGTGATTTTCCAAAATCTCTTTTGGTACCACAATGTTTTAAATCATTGGACATCGGAATCAATTTATTGTATTATAGTATCGTAGTATACAAAAGAAGTTGGCTTCTTCTGTTTTTTTTTGGCTCTGCAGTTTTCAAATCCATTGTTTTAAAATAAAACATAATTCGACTTCATAATTATAATCAAAGTGTTAATCTTTGAATTTTAATAATCTAATATTAGTGGTACCATATTGACAAGAAGGAGACAATGTCACAGAAACTTACCTCAGGAGTCAAA…
AT4G36780	Chr4		17332517	17334349	-	Chr4	17333764	17334264	17334764	17334161	135	11	9	93	68	20	161	2	9	6	15	53	34	87	CTCCAAGAAATAACATCAAATTTGGTGTAAAGCTTTTGTGAGTTGTATTAATGCGTTACAATATGAAAATGTGCAATATGTCGTCATAAAAAACAATGCAAAATCGTTAGTATATCCAGTTTTTATACTGATTCTTAATTCTTACAACGCTTTTTGTTTTTGTTTTTAAGATACAAATTTAAATTAAAGAAAATACGAAAAAAAAGAAGAAGGAAAGATCCGAATTCATTGAACAGTGGACGGGAGGGAAACAACGGGGAAGGGACCACAGCTCGTGCGTTACATAAATAGGACACGTGGAAGCTGACTTCCAGAAATAAATCGATCACACGTGTAGAAACAGACCACACGTGTGGAGACAAATGAATATTTGAATTTATTTATACTTAATGAATGAAA…
AT4G39400	Chr4		18324661	18328826	+	Chr4	18324196	18324696	18325696		487	7	34	48	119	41	167	-27	2	21	23	18	71	89	TATTGAGAAGAGAATCAAGAGATAGGTGGTTGGGGGTAAAATGTATACAAATGTTACAATAAAGTCTTAAGAAGAGTTTAAAAAGGGTAAGTAGGATATGTAGCTTGCAGAAGACTTGATCCCATCCCCTAATCTCACGTTAATTAAACACCTCTCTCATGTACAGACAAAATACCTCATTTCTTTAACTTAAACTTAACAAAAGCTACTATGAGATTAAGGATTTTGTGATGCCATTATTTTATTTATTTTTAGTATCCTCTTGCATTAATTAACTTTTTTTTTATAACCACATACAATAATTAAAAGTAGTATTATTTGTTTGTATCTGTTATCGAAATTGAAATTAATATATATAATTTTTATAATAATCAGAAGAAGAGGTAACATGGCATGTGA…
AT5G39860	Chr5		15957417	15958455	+	Chr5	15956841	15957341	15957841	15957406	127	5	20	55	93	25	148	-15	0	16	16	17	56	73	TATTGTAAACGTATTCACGATCACATACATTTTAAAAAATCTAAATTAAAGAAGAGTTGAACTCTTTGTCTCGAGGGCTTCGATTTGATATAATACTTCTCAATTTTTTTAAAACTTGACGAAATCTGACAATAGCAAAAAATGTTATATTGCGTAGTATTTTTCACTTTGTAAAATTATTCTATATTTTCTGAAAGTAGAAATGGACGATTTCAAGACTTATTTTCCACAAAATCCTAAAAAGTTACGAATCTTGAAACTTGTGTATCATTTGAACTATACACAATAACTAACTAACCATGATTGAAAACGTTGTGAAATAATTCAATCCCGCCATTACCTTCGTATAATGATTGGTAATAGTCTCGACTGATGATATGTATATATACGGCTTGGAAA…
AT5G42750	Chr5		17142820	17144160	-	Chr5	17143794	17144294	17144794		67	0	16	41	100	16	141	-16	0	6	6	14	48	62	TTTTATCATATCTTTTTAACAGACTAAGTTATACTTTCATATATAAACTAGATGAGTTCAGGTTGGGAAAGTTGAGGAGGCGTAAGTTCTTAAGTTGTTCAAACAAATAAAATAGTATCAACATGAAGCAGAAGTAGATTATGTTTTAGTAGCAAATGGAAAAATGTTAAGTTGATATAGGACTTGACATGATATATTTCGAACGAATACCCTACTCAAAAACTATATCGATCGTTCTCCTATTCATACCCGCAATGCATCCATATAAAAACCTCTAGGTAACTACAAACTCAAGACAAATCAAAACGGATATCGAATCCAACCAAACATTAGAGGCAATATGCCCATCCGGCCATCCCAAATCGAACCAATGCGCTTTCACATCCACACTAACATGTG…
AT5G46570	Chr5		18894402	18897406	+	Chr5	18894031	18894531	18895031		50	4	10	41	77	14	118	-6	2	7	9	21	47	68	TATTACCAAATCTTAACACTATTATTATTGACTTTAGAATCTAAGATATACCTAAATAATTTCTTAAGGCCAAAAAAAAAATTATCATCTTTTTATTTAAGTTAATCTAAGATATAAACATTAAGAGAAAGTTGCAAAATTAAAGAAAAAATATCTATCTTTACCTGGATACAAAACTTATACTTTTGGATAATTCATATGAAAGTCTCTCTTCTAATGTAGTAAAAACTTCTACATTTCACAGCTAAAAACTGAAACCCAAATTTAAAATTTCGTGTATAGTACCGAGGAAAAAAAGTATTTGCAAGCAAAATCTAGAGCAGAAAAATTTAAAGATCTTTTGCTTCACATGACTCTATTGTTTTTTTCTTACCTCTATTTTTTCAAGTCTGCAGCTTT…
AT5G53430	Chr5		21677146	21683494	+	Chr5	21676681	21677181	21677681		333	5	20	62	84	25	146	-15	3	19	22	27	52	79	TCTCAGATTCAAATCCCAGAAGTTCTTTTAATCAAGTCAAGGACTTCCAACGAAAAACAAAAAATGAATCTGTGCCTACCAAAAAAAAGTTGACTTCTTTTCACAATTATATTAAGAAAACGAGAATTAACTTTAAAATCAAGTGAATGAAATAAATAAGAAACACAAAACAGCTCGCGTGTACAGTGTCGTAATCGTACCATGTAACTAACTTTCCAGTTCCATGGTTCTTGGAGCTTTATTATTACCTTCAAAATAACAGAAACACAGTTTGATTTTGAACTTGAACGAAACAAAAAAAAACATGAAGAGAATTTGTCTAAACGGTACAAAACCAGAAGACAATAAGAAAACGAAGAAGGAAGAAAAACATTGGCGCAAGTTAGCCAATTCTCCGGT…
AT5G57050	Chr5		23087235	23089627	+	Chr5	23086781	23087281	23087781	23087378	78	7	14	50	85	21	135	-7	6	8	14	27	43	70	TGTATAAAATAAGTAAATTACGTTTTTTGTCGACCAATTTTGATTAAAGCTCAAAAGAAAAGAGCAATTCCTAAGAGATATTATTTTTATGTGAAATAAGTAAATTACTCATTATGTAAAAAGTTTGGATTTATCTTAAATCTAATTTCATAACGTTTAATGCAAGATATTTTGGTAAAATAGGAAACGTATAAAACATCTGTATTCAAAACTTCTATAAAGATACCCAATAATAATGGAGGGGTGACACGATAGTAAATAGAATAAGAAATAAAATTTAATCAAGTCAAAATAAAATAAATACCCTTTGTTTTTGTTTCCACAATTCCTTAAGTCTTTCTAATTACTTTGTTGTTCACTAAAACATCTCACATTGTGCTATTTTTTTTAATAAATAAA…
AT5G61380	Chr5		24675064	24678550	+	Chr5	24674559	24675059	24675559	24675128	151	4	21	57	87	25	144	-17	2	21	23	25	61	86	AAGATAACAGAAAAATAAAATTCTGATAATAGATTTTCTTGTTGTTATAAATATATTTTAATAAACGAAACGAAGCCGAATCCTAAAATTTGGTTTCTGATGGTTTGGTCTGATCTGGTCATATATTTTAAAAGAATTTGCAATTTTTTCTTTCTGTCGACCTTTTGATATGTTTGTTGATTTTGATATGGAGATGCATCTTCTTATCTTGTATCTTACCACAATAATATCAAAAACAAAAATAAATATCATGAGATATTTTCTCCAAGATGACGTGGCCTTTTCTCTATCTCAACCAAACTATCCAACACAACCTTTTTTTTTATGGCCTGCACTTTTTATTGTCCACGTCATCTCCTTGGCCTAAAATATCCCAAGTCCCACCATTAAGCTACACAA…
AT5G62000	Chr5		24910358	24915210	+	Chr5	24909947	24910447	24910947		164	21	4	99	55	25	154	17	16	2	18	53	28	81	ACAGTCACCAGTAAATAAATACTACCAGACCATAGTTTTTTCAAGAATTGTTTTGGTCAACAATTTTAGGATGACTTAAATTGCTATATTTCTGGGGAAATACGACTTGGAAATGTCTGCAATTTGGGTCTTTTCTTCAATTTATCTTCTCCAATTTGTTTTTTAAAAAATTAAATTTTAGAAAAGGATATGTCAATTTTTTCTATTGAAAAGGCTTTATTAAAAAATAAGAAAAAGTGGAGGAAAGAAAATAAAATCGTCACTTGTCTTTGGTTTTGTGAGGTCGCAGACCCTGGTCCCCCGGAAATGGTTACAACCGGTAATAGCCGGTATGAAAGAGGGAATGGTAACCGGTGAATGCCGGTTATCCATATGGGTTAGAAGTTTACCGCGGTTGAA…
